# Supplementary material for: A subset of evolutionarily conserved centriolar satellite core components is crucial for sperm flagellum biogenesis
Source: Theranostics. 2025 Jun 12;15(14):7025–44. doi: 10.7150/thno.117118 (PMC12203921; doi:10.7150/thno.117118)
Supplement: Supplementary file 2 — Supplementary table S3. [file thnov15p7025s2.xlsx]

## Sheet: human
Sample	adrenal	appendix	bonemarrow	brain	colon	duodenum	endometrium	esophagus	fat	gallbladder	heart	kidney	liver	lung	lymphnode	ovary	pancreas	placenta	prostate	salivarygland	skin	smallintestine	spleen	stomach	testis	thyroid	urinarybladder
CCDC113	0.941	0.334	0.021	3.235	0.535	0.175	0.83	0.618	0.582	0.576	0.956	0.686	0.208	1.848	0.181	0.522	0.136	0.252	0.84	0.15	0.805	0.129	0.102	0.479	5.944	1.112	0.854
BBS4	6.113	3.784	1.62	5.226	3.037	2.276	6.074	2.626	3.257	5.05	3.821	6.052	2.302	5.777	3.233	5.503	1.061	3.432	9.857	1.088	3.315	2.663	3.06	3.561	12.575	9.652	4.533
CCDC138	0.241	0.712	0.564	0.444	0.552	0.315	0.671	0.617	0.201	0.539	0.095	0.368	0.264	0.471	1.116	0.423	0.045	0.367	0.413	0.151	0.544	0.41	0.33	0.469	2.994	0.274	0.548
Cyclin B2	0.171	6.998	25.382	0.423	6.531	6.642	1.92	4.485	0.601	0.986	0.08	0.26	0.536	0.732	16.939	0.094	0.047	7.937	0.946	0.203	3.96	5.681	2.298	2.873	41.79	0.667	3.1
NIN	2.123	9.678	7.735	5.537	3.948	2.054	4.004	4.564	3.969	4.35	4.694	3.371	1.499	4.213	13.38	3.855	0.424	6.871	3.1	0.9	5.168	2.615	8.352	2.983	1.379	3.02	6.201
TEX9	1.038	0.727	0.302	0.58	0.74	1.961	1.154	0.812	0.386	1.1	0.136	1.922	0.162	1.073	0.963	0.799	0.217	0.296	0.937	0.788	0.682	1.393	0.536	1.674	4.276	3.648	0.773
BICD2	5.225	7.183	4.426	6.28	3.127	1.967	5.736	13.974	6.878	5.427	5.338	5.075	2.098	6.665	6.983	5.094	1.027	5.099	5.143	1.883	23.722	2.24	8.871	2.548	6.594	4.714	6.365
CDK1	0.55	6.619	12.133	0.715	4.904	5.028	3.036	3.971	1.208	1.422	0.181	0.65	0.579	1.292	12.726	0.492	0.021	7.088	0.455	0.191	3.721	4.704	2.397	2.939	8.232	1.009	3.132
CYLD	5.372	8.831	12.326	6.201	3.529	2.934	3.273	4.559	2.585	4.888	3.144	2.856	2.097	4.419	10.419	3.115	0.622	2.725	3.464	1.597	3.21	3.186	7.664	3.633	7.644	6.187	5.178
ODF2L	1.39	1.743	0.786	1.325	1.203	1.033	2.06	0.951	1.598	2.068	0.568	1.045	0.27	2.592	1.711	1.111	0.144	0.954	1.502	0.48	1.106	1.129	2.659	0.616	1.488	2.146	1.379
TPGS1	0.528	0.492	0.449	2.353	3.149	1.312	0.703	0.01	4.29	0.078	0.051	5.84	0.89	1.348	0.141	0.46	0.195	0.494	1.833	0.35	0.495	0.853	2.179	2.568	0.769	0.084	0.052
C11orf49	2.283	1.758	0.732	7.819	2.28	2.9	3.173	1.666	1.112	2.765	1.645	3.132	0.499	2.874	1.365	2.912	0.612	1.617	2.765	0.918	5.158	2.678	1.492	2.916	4.016	3.814	2.051
CEP55	0.334	4.934	1.824	0.365	3.624	3.415	1.25	3.081	0.805	0.929	0.088	0.139	0.238	0.576	8.234	0.022	0.029	2.587	0.179	0.066	2.21	3.339	1.383	2.463	13.722	0.333	2.598
DISC1	0.449	1.062	0.45	1.228	0.394	0.245	0.514	0.389	0.357	0.937	0.388	0.247	0.182	0.476	0.68	1.398	0.045	2.082	0.332	0.231	0.257	0.291	0.885	0.248	0.291	0.709	0.741
OFD1	3.296	4.87	3.657	84.152	3.698	3.497	5.014	2.997	2.598	3.784	1.883	2.903	0.82	5.391	6.119	4.039	0.63	1.711	6.281	2.792	4.884	3.99	6.677	3.493	4.081	4.991	3.215
TRIM37	3.093	2.267	1.462	13.834	2.268	1.505	2.99	2.551	2.01	2.816	2.383	2.093	1.035	2.132	2.458	1.734	0.374	2.586	2.941	0.657	1.601	1.549	1.982	1.582	19.356	5	2.897
C2CD3	1.986	2.478	3.122	2.654	1.915	1.064	2.721	1.563	1.384	2.279	1.24	1.93	0.583	2.144	2.792	2.077	0.294	2.1	2.162	0.813	1.793	1.316	2.607	1.606	5.517	3.657	2.036
CEP63	2.433	2.28	2.279	2.706	1.994	1.217	2.109	1.825	3.502	2.033	2.48	2.34	1.448	1.934	2.389	2.335	0.483	2.004	2.542	1.059	2.105	1.363	2.371	1.759	7.067	3.305	2.218
DZIP1	2.41	1.568	0.053	6.645	1.168	0.67	6.419	2.259	1.523	4.45	0.889	9.845	0.439	1.484	1.334	7.496	1.945	1.377	3.113	2.153	0.246	0.778	0.885	0.816	14.609	0.428	1.925
PAR6A	1.931	1.499	0.61	4.974	1.168	0.434	0.951	0.901	1.097	1.146	0.652	2.615	0.518	1.06	1.405	0.957	2.892	0.633	1.087	0.567	0.248	0.644	1.372	0.996	9.743	0.76	1.14
USP9X	9.918	9.957	7.044	11.695	10.629	7.413	9.026	7.878	9.097	9.895	6.571	11.497	11.111	7.424	9.318	7.632	2.154	10.146	6.922	2.882	7.499	7.671	7.397	7.011	14.019	13.769	8.789
CCDC11	0.525	0.183	0.168	0.383	0.088	0.054	0.526	0.066	0.124	0.342	0.077	1.127	0.077	2.347	0.138	0.358	0.03	0.161	0.36	0.089	0.273	0.126	0.158	0.119	42.967	1.868	0.211
CEP72	1.621	0.637	0.652	1.283	0.75	1.082	0.822	1.678	1.087	0.64	1.617	0.678	0.37	2.71	0.774	1.197	0.329	0.476	0.612	0.849	0.782	1.031	1.139	1.23	2.116	2.133	0.345
FGFR1OP	5.279	4.279	3.292	3.158	3.575	4.4	5.015	2.336	1.776	4.355	2.105	3.774	5.214	2.705	4.258	3.673	0.507	2.182	3.536	1.108	3.416	4.569	3.025	2.786	19.421	5.184	3.383
PCM1	9.238	8.822	8.571	12.353	8.868	5.921	12.632	8.509	8.985	10.808	7.426	8.712	5.605	10.334	10.484	14.031	2.28	8.442	9.889	4.087	7.287	6.576	8.962	6.814	42.599	16.534	9.11
CCDC13	0.078	0.064	0.029	0.521	0.079	0.07	0.121	0.07	0.051	0.081	0.146	0.19	0.022	0.328	0.042	0.018	0.033	0.036	0.092	0.039	0.012	0.1	0.07	0.036	1.52	0.339	0.035
CEP89	0.952	1.09	0.475	1.187	1.179	0.703	2.556	1.256	1.402	1.71	0.822	1.77	0.344	1.613	1.098	2.884	0.204	1.368	2.151	0.446	1.356	0.796	1.253	0.959	2.091	2.494	1.59
FOPNL	10.592	8.024	6.796	7.183	8.791	7.691	9.227	13.005	9.981	8.798	6.88	8.316	4.827	8.966	10.553	10.265	1.847	8.144	9.811	2.92	9.055	7.329	7.988	6.276	10.655	17.611	9.228
PCNT	1.964	2.487	4.952	4.339	2.454	1.766	2.009	2.153	2.719	1.906	1.97	2.291	0.8	2.165	2.892	2.717	0.387	1.627	2.754	0.675	2.883	1.833	2.935	1.92	8.351	2.319	2.061
WRAP73	3.385	4.757	7.345	3.117	4.398	5.733	4.45	3.05	3.517	3.94	2.871	3.11	1.131	4.769	6.59	3.839	1.246	5.015	4.337	2.031	3.61	5.805	6.139	3.533	7.025	3.617	4.132
CCDC14	3.214	5.468	8.559	3.86	6.12	5.024	8.007	2.239	3.314	5.604	1.228	2.384	1.134	5.692	5.928	4.782	0.598	3.276	6.273	2.158	7.43	5.678	4.789	2.919	10.813	4.104	3.608
CEP126	1.875	0.49	0.106	2.558	0.82	0.304	1.972	1.354	2.255	1.627	0.5	0.811	0.043	1.94	0.519	2.826	0.148	0.434	0.882	0.208	0.843	0.488	0.582	0.745	8.154	2.144	0.891
HAP1	0.451	0.097	0.001	3.407	0.086	0.956	1.171	0.076	0.029	0.611	0.007	0.158	0.058	0.25	0.068	0.144	0.06	0.853	0.275	0.284	0.27	0.431	0.956	6.654	0.961	2.056	0.084
PIBF1	4.319	3.725	2.96	2.65	3.717	2.798	5.814	3.462	2.948	4.689	2.493	3.353	1.973	4.474	4.511	5.639	0.607	3.692	4.906	1.492	2.954	2.996	3.844	3.238	8.524	8.806	5.048
CCDC18	0.458	1.205	1.377	0.306	0.831	0.553	0.459	0.422	0.64	0.652	0.239	1.038	0.516	0.681	1.95	0.426	0.091	0.36	0.636	0.121	0.542	0.73	1.359	0.395	2.652	0.42	0.607
CEP131	0.894	1.907	2.244	1.631	1.647	1.557	2.307	0.654	1.872	0.878	0.909	1.853	0.425	2.06	2.066	1.654	0.384	1.955	1.662	0.931	1.838	1.249	3.694	1.48	7.265	0.889	0.788
HAUS6	3.031	3.823	4.203	3.781	2.415	1.742	3.577	2.268	2.271	2.474	1.643	1.798	1.519	2.092	4.62	3.314	0.352	2.799	2.359	0.935	2.448	1.939	2.73	1.56	9.432	2.428	3.158
PLK1S1	3.398	2.98	2.634	7.958	2.844	5.006	9.676	2.691	4.719	5.138	4.019	4.808	1.769	3.617	3.572	11.071	1.248	2.602	5.055	2.092	3.603	5.271	3.651	3.003	19.934	8.523	6.331
CCDC22	5.383	5.851	7.111	4.255	5.14	5.038	5.71	4.879	4.976	4.297	3.336	4.659	2.351	5.552	7.871	4.891	1.588	5.204	6.537	2.874	4.384	5.176	9.58	5.024	2.404	4.92	5.197
CEP170	4.235	7.04	4.476	12.863	2.019	1.204	5.676	2.634	3.024	6.374	3.279	1.712	1.916	4.429	5.329	5.423	0.286	4.808	2.862	0.621	2.004	1.652	4.355	1.713	11.374	7.589	4.766
HOOK3	2.798	3.263	1.546	4.354	2.339	1.673	4.412	4.055	4.517	4.004	1.72	2.73	1.547	3.644	2.654	2.839	0.471	3.684	3.709	1.13	3.834	2.066	2.96	1.979	2.06	6.539	2.987
PRKACB	15.703	11.092	2.668	61.095	21.648	3.468	8.082	6.496	5.614	11.87	6.112	7.651	3.805	5.116	14.98	5.489	1.835	3.659	11.22	12.749	1.248	4.226	12.447	9.371	3.305	10.947	13.804
CCDC57	1.319	1.697	1.504	0.888	0.887	2.072	2.079	0.582	0.736	1.976	0.443	1.321	0.454	1.92	1.356	1.766	0.433	1.016	1.961	0.947	1.06	1.51	1.695	1.621	2.877	1.961	0.807
CEP215	4.941	6.48	8.796	5.289	4.631	2.983	6.831	5.947	4.665	5.902	5.368	4.23	4.091	6.204	7.487	8.962	0.91	4.499	7.645	3.416	5.993	3.409	6.001	4.918	15.618	7.247	5.07
HTT	4.397	5.913	4.161	8.741	6.021	3.743	4.098	5.389	5.505	4.247	2.375	5.126	1.76	6.834	7.311	5.043	2.002	5.05	3.972	1.786	9.035	4.125	6.37	4.09	7.948	6.119	4.954
SDCCAG8	3.517	2.278	0.877	6.448	1.434	1.112	3.71	2.512	3.691	3.302	1.559	2.463	0.815	3.231	2.102	4.823	0.402	3.041	3.703	0.52	1.54	1.258	2.393	1.138	2.89	5.188	3.043
CCDC66	2.395	3.2	1.795	2.711	1.78	1.55	3.965	1.744	2.459	2.377	1.459	2.06	0.849	2.784	3.819	3.731	0.435	1.703	2.962	1.124	2.235	1.784	3.102	1.85	5.718	3.447	2.537
CEP290	2.227	2.468	1.454	3.076	2.128	1.414	3.648	1.269	2.342	2.281	1.195	2.158	0.672	2.315	2.464	3.634	0.371	1.79	3.142	0.556	1.843	1.576	2.175	1.659	4.891	3.678	2.028
KIAA0753	1.78	1.812	0.904	2.093	1.831	1.365	3.185	2.67	1.24	2.269	0.842	1.622	0.517	2.183	1.692	3.256	0.418	1.56	2.431	0.638	1.705	1.451	2.588	1.674	5.818	3.82	2.23
SPAG5	1.199	5.14	13.575	1.649	3.482	3.759	1.297	2.024	0.915	1.277	0.185	13.346	1.92	0.858	8.254	1.001	0.075	4.12	0.645	0.235	2.63	4.851	1.911	1.76	49.12	3.239	2.013
CCDC77	2.563	2.965	1.788	2.046	2.009	1.789	2.614	1.951	2.041	1.989	1.178	2.33	1.044	2.298	3.292	2.091	0.256	2.076	2.263	0.547	2.409	1.693	2.38	1.593	6.965	2.374	2.307
CETN2	30.52	15.672	11.674	28.12	15.395	9.573	42.167	24.844	22.818	25.328	16.377	37.881	10.815	30.426	10.018	33.092	3.224	13.226	37.106	6.477	9.523	11.149	10.403	11.362	20.332	46.648	23.236
LRRC49	1.973	0.643	0.027	4.973	0.778	0.516	3.603	0.915	0.636	2.226	10.041	1.365	0.104	1.533	0.301	4.343	0.121	0.498	2.403	0.264	0.553	0.492	0.337	0.795	8.408	2.077	2.618
SPICE1	1.657	2.129	1.236	1.169	2.362	1.41	3.336	1.903	1.155	2.852	0.655	1.542	0.822	1.974	2.143	2.37	0.391	1.733	3.099	1.427	1.942	1.584	1.569	2.159	3.666	2.731	2.416
CETN3	10.449	6.765	1.931	5.902	7.131	3.222	7.6	4.966	8.145	4.993	6.314	7.96	2.748	5.966	6.799	10.17	0.848	6.911	8.528	2.361	4.173	3.776	5.627	3.954	62.314	6.353	6.022
MCRS1	9.068	13.185	10.768	12.146	10.832	11.962	11.553	11.939	9.321	11.652	19.944	11.488	2.982	12.411	14.051	10.387	3.1	12.711	11.293	5.328	12.572	11.243	11.894	10.341	18.522	19.09	12.047
SSX2IP	1.242	2.144	3.305	14.115	2.735	14.148	4.559	2.296	0.74	3.881	2.39	5.357	2.187	1.425	1.842	0.607	0.447	1.883	5.18	1.004	2.503	8.874	1.693	2.253	28.86	3.24	2.698
CCDC112	1.24	2.031	1.48	2.916	2.914	2.152	2.068	1.36	1.472	1.139	1.229	0.756	0.2	1.85	1.308	0.638	0.669	0.689	2.539	0.795	1.415	1.921	1.469	1.594	13.836	1.369	1.687
CP110	3.043	3.565	4.813	10.39	2.463	1.698	4.671	3.121	2.496	3.597	1.6	2.284	0.863	4.51	3.777	4.462	0.373	2.291	3.541	0.852	2.416	2.282	2.794	2.551	21.43	3.923	3.453
MED4	9.246	9.955	11.962	7.447	9.008	9.719	9.62	10.048	9.664	8.94	7.089	6.908	5.857	9.057	9.36	6.395	1.522	10.364	8.475	3.717	8.312	9.318	8.133	6.413	13.287	9.532	9.95
T3JAM	0.665	15.499	5.944	0.384	1.607	2.295	0.896	0.855	0.472	2.984	0.378	0.582	0.427	2.888	24.74	0.404	0.077	0.545	0.977	0.79	0.484	3.126	17.269	2.977	0.814	0.467	4.481
CSPP1	1.166	1.749	1.734	1.665	1.952	1.843	2.038	1.431	1.52	3.019	0.929	3.551	1.025	2.956	1.824	2.235	0.48	2.97	1.699	0.708	1.875	1.658	1.644	1.695	6.601	2.699	1.905
MIB1	2.982	3.073	1.556	5.571	4.114	2.055	6.34	3.799	3.698	4.652	1.911	5.323	2.484	3.649	3.28	4.647	0.816	4.065	4.446	1.53	3.518	2.199	2.843	2.902	5.495	7.09	3.952
TBC1D31	1.3	2.638	1.951	1.333	2.117	1.894	1.105	1.083	1.899	1.265	0.826	1.487	0.93	1.35	2.898	0.862	0.36	1.081	1.196	0.54	0.861	1.943	2.299	1.448	3.096	1.795	1.819
VDAC2	40.589	32.168	29.851	38.528	51.975	44.76	31.85	65.769	46.545	29.099	80.923	44.461	17.175	28.494	23.775	35.754	9.499	32.031	35.524	19.088	29.561	42.872	22.34	26.845	38.07	36.03	31.114
CCDC92	4.365	4.743	0.931	17.974	3.735	4.58	6.152	3.494	14.39	5.091	7.723	6.468	2.824	8.707	3.449	5.545	0.846	6.237	5.558	1.954	1.704	4.651	4.877	3.337	16.712	6.117	4.593

## Sheet: mouse
Sample	CNS E11.5	CNS E14	CNS E18	Large Intestine adult	adrenal adult	bladder adult	cerebellum adult	colon adult	cortex adult	duodenum adult	frontal Lobe adult	genital fat pad adult	heart adult	kidney adult	limb E14.5	liver E14	liver E14.5	liver E18	liver adult	lung adult	mammary gland adult	ovary adult	placenta adult	small intestine adult	spleen adult	stomach adult	subcutaneous fat pad adult	testis adult	thymus adult	whole brain E14.5
CCDC113	0.098	0.29	0.397	0.001	0.039	0.275	0.204	0.009	0.618	0	0.372	0.24	0.021	0.04	0.042	0.004	0.004	0.004	0	1.186	0.003	0.371	0.023	0	0	0.009	0.024	24.583	0.029	0.228
BBS4	4.85	7.347	9.841	0.53	0.371	3.981	9.222	0.445	8.842	0.121	8.93	1.575	0.698	1.379	3.338	0.858	0.663	0.71	0.185	1.111	0.833	1.157	1.721	0.128	0.457	0.207	1.096	2.745	1.196	6.323
CCDC138	1.892	1.118	1.11	0.2	0.098	0.46	0.229	0.088	0.495	0.056	0.552	0.233	0.059	0.227	1.026	0.615	0.432	0.428	0.1	0.171	0.099	0.091	0.652	0.05	0.074	0.029	0.173	2.333	0.283	0.861
Cyclin B2	33.945	15.466	5.419	18.562	0.589	1.306	0.684	5.011	0.516	4.271	0.691	1.154	0.129	0.49	30.035	70.358	72.452	31.974	0.11	0.614	0.97	8.102	27.585	4.77	5.618	2.59	2.72	48.679	21.074	11.268
NIN	3.759	3.955	5.383	0.433	0.855	3.172	0.821	0.44	3.405	0.148	3.858	1.105	0.718	0.607	2.857	1.469	1.148	1.41	0.117	2.302	1.018	1.15	2.618	0.228	1.691	0.148	1.615	0.08	2.166	3.263
TEX9	7.824	4.503	3.397	0.301	0.182	1.488	1.435	0.441	1.325	0.08	2.259	0.47	0.173	0.45	2.798	5.517	5.051	2.188	0.06	0.601	0.257	1.037	0.758	0.103	0.493	0.147	0.325	4.288	2.29	3.652
BICD2	10.391	10.976	11.284	3.026	9.852	12.454	11.418	7.313	10.977	2.716	11.1	8.787	13.263	5.45	7.945	3.378	3.561	2.707	2.419	19.506	9.611	13.707	7.668	3.406	7.724	4.698	13.471	16.185	13.242	10.857
CDK1	36.103	15.913	5.009	7.118	0.282	1.313	0.107	1.934	0.103	1.278	0.165	0.496	0.176	0.27	30.454	47.05	39.723	20.641	0.155	0.373	0.507	3.091	44.09	1.402	1.959	1.125	1.404	4.735	9.51	10.96
CYLD	1.626	1.944	2.325	2.361	1.372	2.706	4.805	0.978	5.532	0.719	5.817	2.167	1.62	2.239	1.629	1.306	1.121	1.084	0.752	1.746	1.993	0.97	2.074	0.857	2.572	0.67	1.555	1.079	2.852	1.945
ODF2L	2.659	1.975	1.315	0.274	0.339	1.666	0.707	0.185	0.891	0.135	1.011	0.67	0.391	0.405	1.769	1.017	0.75	0.636	0.17	0.358	0.575	0.431	1.129	0.13	0.182	0.173	0.545	1.103	0.557	1.625
TPGS1	17.642	20.397	18.033	19.428	64.499	10.838	21.945	46.009	18.685	42.118	20.4	18.063	8.049	23.858	14.97	7.672	10.115	7.671	20.489	31.517	29.357	67.044	10.031	42.416	26.343	35.043	19.589	13.734	26.824	18.229
C11orf49	12.161	10.111	10.272	6.407	9.54	6.848	11.351	5.938	9.312	6.504	10.361	6.368	5.947	7.452	10.074	5.78	6.204	5.611	10.512	8.297	8.088	9.504	6.625	4.83	6.226	7.556	7.76	10.186	10.71	9.815
CEP55	14.163	5.188	1.392	2.506	0.103	0.602	0.031	0.54	0.121	0.31	0.108	0.16	0.052	0.04	5.7	2.523	2.139	1.939	0.008	0.143	0.148	0.899	5.999	0.312	0.436	0.471	0.579	3.767	2.878	3.243
DISC1	0.464	0.735	0.872	0.145	0.526	0.461	0.704	0.144	1.008	0.079	0.978	0.371	1.024	0.288	0.985	0.069	0.081	0.231	0.028	0.555	0.519	0.682	0.126	0.091	0.533	0.108	0.703	0.237	0.232	0.683
OFD1	2.586	2.518	1.939	0.441	0.21	1.782	1.429	0.227	1.147	0.121	1.393	0.87	0.358	0.458	1.852	1.153	0.816	0.742	0.121	0.569	0.398	0.449	1.877	0.138	0.472	0.11	0.511	0.439	0.566	1.725
TRIM37	13.431	13.709	15.351	1.158	0.767	2.846	28.079	0.729	33.953	0.263	26.494	1.843	0.909	1.69	3.333	5.441	4.749	2.475	0.543	1.575	0.925	1.564	2.424	0.341	0.715	0.33	1.716	33.141	1.406	13.742
C2CD3	6.029	5.895	3.694	2.446	2.823	2.87	2.567	2.385	2.226	1.896	2.402	3.467	1.263	2.855	5.414	2.697	2.899	1.632	0.795	3.083	3.721	4.07	1.86	1.122	4.216	1.076	3.389	8.419	7.76	5.888
CEP63	4.596	3.695	3.073	0.7	1.667	3.811	2.253	1.312	2.725	0.498	3.123	1.575	1.375	1.615	3.005	1.961	1.477	1.548	0.703	1.574	1.267	1.506	3.312	0.454	1.341	0.494	1.168	38.614	1.058	2.46
DZIP1	7.89	11.782	16.25	0.361	1.563	3.216	6.161	0.716	7.275	0.257	9.137	0.71	0.259	0.842	6.342	0.251	0.246	0.136	0.045	1.139	1.321	4.182	0.677	0.3	0.802	0.5	1.692	15.747	7.145	11.329
PAR6A	5.165	9.125	11.528	3.086	7.22	3.281	26.703	4.871	10.23	3.04	9.673	5.906	3.232	5.518	4.79	2.302	2.644	1.707	2.325	4.677	5.366	7.501	1.93	2.015	3.777	7.381	5.701	27.707	7.459	10.978
USP9X	10.034	10.765	11.889	3.54	1.244	8.65	10.193	1.389	8.856	0.542	9.692	6.667	5.44	4.29	7.403	4.826	4.065	3.484	1.919	3.553	2.995	2.449	19.509	1.111	1.511	0.416	4.554	3.113	2.529	11.858
CCDC11	0.124	0.214	0.152	0.01	0.039	0.123	0.232	0.041	0.042	0.007	0.085	0.585	0.014	0.017	0.057	0.005	0.014	0.005	0.008	0.236	0.025	0.122	0.067	0.003	0.014	0.022	0.01	7.778	0.041	0.136
CEP72	3.497	2.168	1.222	0.644	0.352	0.895	1.397	0.474	0.268	0.32	0.251	0.458	0.159	0.466	2.543	2.106	2.208	1.069	0.096	0.29	0.392	0.794	2.302	0.215	0.586	0.232	0.567	18.869	1.638	1.729
FGFR1OP	7.54	4.691	5.617	1.291	0.433	4.526	4.852	1.637	3.385	0.351	3.903	1.407	1.483	1.9	4.691	4.04	3.054	2.398	0.893	1.323	1.155	2.142	4.92	0.465	1.486	0.423	1.367	11.108	4.185	4.143
PCM1	13.407	10.957	9.564	0.805	0.217	6.645	7.455	0.413	5.429	0.109	6.81	1.68	1.814	1.185	8.525	3.626	2.782	2.495	0.301	1.485	0.866	0.668	5.416	0.186	0.506	0.164	1.602	5.355	1.671	8.682
CCDC13	0.571	0.415	0.714	0.031	0.071	0.073	0.711	0.017	0.794	0.006	0.966	0.192	0.026	0.042	0.083	0.005	0.003	0.008	0	0.597	0.031	0.584	0.357	0.027	0.003	0.027	0.014	19.1	0.028	0.377
CEP89	8.289	5.032	4.488	2.436	4.613	3.003	2.085	3.228	3.092	2.311	3.242	2.53	1.359	3.573	4.651	3.978	3.426	2.254	0.77	2.448	2.07	4.153	3.25	1.374	2.059	1.896	2.259	20.431	2.532	3.765
FOPNL	7.394	8.934	9.398	6.481	4.881	7.266	5.303	6.047	5.315	3.453	5.681	9.93	9.412	5.07	8.671	6.388	5.95	4.279	2.476	4.773	8.23	8.313	5.39	4.293	3.863	3.96	9.55	10.831	7.109	8.866
PCNT	6.535	3.427	2.084	2.035	1.92	2.899	3.488	3.128	2.614	1.355	2.39	2.226	3.836	2.215	3.761	4.176	3.702	1.878	0.701	6.866	2.723	5.915	3.009	1.905	3.899	1.08	2.161	7.65	6.175	2.841
WRAP73	13.081	16.327	13.565	9.426	18.668	4.836	14.56	11.299	8.374	9.396	7.688	6.005	5.869	7.058	13.293	9.315	11.901	6.745	9.015	8.828	9.531	18.081	5.246	5.757	12.903	8.426	8.075	8.565	22.144	15.646
CCDC14	3.345	1.947	1.171	0.663	0.178	1.045	0.546	0.325	0.452	0.202	0.532	0.464	0.428	0.267	2.468	1.571	1.485	0.825	0.082	0.629	0.431	0.692	1.412	0.173	0.338	0.147	0.539	2.748	0.695	1.717
CEP126	1.812	1.755	1.563	0.038	0.826	0.348	2.369	0.2	1.303	0.054	1.201	0.568	0.263	0.392	1.055	0.084	0.067	0.056	0.01	0.842	0.237	1.474	0.429	0.057	0.013	0.085	0.18	14.537	0.132	1.661
HAP1	16.005	43.599	65.086	1.958	11.337	0.985	20.586	2.065	14.341	1.395	44.746	9.485	0.337	1.038	1.08	0.17	0.2	0.549	0.247	4.151	4.122	2.814	0.358	1.218	8.759	2.156	1.139	12.861	2.115	47.418
PIBF1	4.472	2.98	2.794	0.458	1.946	2.141	1.251	1.471	1.261	0.833	1.473	0.731	0.515	0.568	2.519	1.776	1.57	1.185	0.433	1.115	1.031	3.651	2.791	0.6	1.28	0.632	0.922	2.154	1.71	2.22
CCDC18	1.291	0.517	0.186	0.039	0.011	0.061	0.087	0.023	0.087	0.017	0.125	0.018	0	0.004	0.511	0.923	0.586	0.378	0.005	0.007	0.014	0.034	0.877	0.013	0.026	0.008	0.014	0.371	0.148	0.244
CEP131	12.098	8.262	6.574	0.665	12.117	2.048	5.206	3.04	4.993	0.559	6.083	1.853	0.835	1.149	6.236	1.234	1.414	1.077	0.517	2.501	1.603	7.365	1.539	0.678	1.681	0.896	2.196	10.883	2.38	7.041
HAUS6	5.744	2.284	1.43	0.41	0.231	1.237	1.055	0.239	0.728	0.085	0.87	0.422	0.274	0.249	2.854	3.894	3.14	1.369	0.132	0.464	0.463	0.341	2.732	0.064	0.554	0.069	0.473	1.061	1.157	1.803
PLK1S1	3.81	2.927	2.265	0.394	0.408	4.343	2.577	0.593	1.75	0.043	2.173	1.756	3.494	1.793	2.397	1.892	1.568	1.783	0.703	1.62	0.999	0.918	1.597	0.155	0.443	0.074	1.275	20.777	0.655	2.098
CCDC22	10.255	12.686	11.779	6.308	11.18	5.259	10.643	8.104	11.76	5.748	9.847	5.853	3.947	10.898	9.693	6.074	7.099	4.359	4.976	7.251	8.317	10.35	8.995	3.793	9.256	6.874	8.733	0.881	12.652	11.184
CEP170	10.163	20.456	23.866	0.256	0.51	2.097	6.966	0.264	3.903	0.055	6.425	1.276	0.938	0.47	5.97	1.573	1.357	1.298	0.221	1.554	1.445	1.119	2.557	0.111	1.05	0.077	1.954	4.57	2.58	21.227
HOOK3	4.822	5.431	4.665	0.626	0.684	3.411	3.672	0.619	3.354	0.234	3.809	2.018	1.786	1.558	4.637	1.626	1.51	2.349	1.346	2.016	1.672	1.142	2.125	0.235	0.784	0.213	1.958	0.447	1.296	5.027
PRKACB	12.861	26.192	48.136	4.3	13.777	31.666	38.511	9.167	53.885	2.206	44.362	13.102	7.333	7.498	14.17	3.837	3.673	3.781	4.345	8.927	7.399	8.98	5.864	2.177	9.077	4.096	8.285	1.492	12.404	30.419
CCDC57	1.336	1.471	1.796	0.291	2.094	0.843	0.748	0.484	1.705	0.229	1.828	1.963	0.254	0.99	1.34	0.556	0.557	0.425	0.384	1.233	0.676	2.547	0.364	0.251	0.225	0.26	1.082	4.009	0.615	1.223
CEP215	5.687	4.489	3.564	0.834	1.646	1.301	3.378	0.634	1.37	0.303	1.263	0.984	0.513	0.836	4.249	2.086	1.944	0.949	0.295	0.746	1.037	2.938	1.831	0.406	1.139	0.212	0.942	10.956	2.586	4.478
HTT	5.767	6.361	7.274	4.455	4.585	4.121	10.215	4.275	9.109	2.377	8.652	6.094	2.485	4.466	6.298	3.279	3.591	1.984	1.728	4.777	5.746	6.397	3.145	2.432	5.006	2.264	6.342	7.237	7.67	7.001
SDCCAG8	3.545	4.773	6.076	1.239	0.606	2.99	3.896	0.461	5.766	0.465	6.11	1.093	0.826	1.539	2.518	1.32	1.039	1.191	0.426	1.513	1.191	0.857	2.298	0.392	1.161	0.291	1.257	5.24	1.244	4.072
CCDC66	6.876	5.894	5.429	0.487	0.109	6.683	3.381	0.292	3.048	0.06	3.974	0.734	0.867	0.775	5.538	3.182	2.405	2.418	0.236	0.902	0.599	0.338	3.263	0.088	0.431	0.066	0.912	2.328	0.878	4.592
CEP290	1.499	0.818	0.823	0.027	0.012	0.931	0.975	0.027	0.817	0.001	0.929	0.099	0.064	0.085	0.579	1.283	0.887	0.388	0.022	0.067	0.031	0.036	0.875	0.005	0.013	0.003	0.059	1.448	0.027	0.624
KIAA0753	6.02	7.526	7.583	1.088	0.901	2.537	2.962	0.994	4.84	0.608	5.177	1.837	0.529	1.092	4.387	0.948	0.854	0.743	0.328	1.47	1.082	2.31	1.301	0.534	1.007	0.453	1.552	4.801	2.524	6.462
SPAG5	16.1	6.618	1.877	2.571	0.304	0.344	2.475	1.072	5.104	0.925	2.751	0.265	0.076	0.767	8.408	13.652	13.057	5.929	0.029	0.176	0.263	1.36	4.357	0.729	1.347	0.461	0.563	15.289	5.521	4.231
CCDC77	4.932	2.173	1.376	0.558	0.128	1.99	1.045	0.302	0.79	0.1	0.893	1.116	0.497	0.392	2.695	4.368	3.302	2.146	0.142	0.449	0.393	0.377	3.395	0.12	0.422	0.064	0.538	2.386	0.746	1.376
CETN2	20.444	11.482	12.96	2.045	0.429	16.115	8.054	0.421	8.847	0.169	11.791	3.504	3.306	5.682	7.87	9.685	6.752	7.171	1.149	2.672	2.011	0.808	8.281	0.114	1.341	0.243	2.529	1.114	2.147	9.737
LRRC49	11.869	16.567	16.459	2.092	0.954	4.848	21.973	1.039	11.412	0.438	10.998	1.085	0.846	0.869	3.814	0.356	0.269	0.305	0.031	1.551	0.949	1.672	1.456	0.393	0.197	0.567	1.935	8.092	0.215	14.381
SPICE1	5.21	3.476	3.589	1.028	0.863	6.086	2.328	1.282	2.4	0.325	2.505	1.056	0.8	1.103	5.091	2.914	2.769	1.88	0.241	1.604	1.32	2.484	2.79	0.45	1.163	0.565	1.422	2.385	1.658	3.01
CETN3	17.023	14.473	18.138	0.401	0.143	8.556	6.539	0.118	7.362	0.014	10.209	0.931	1.281	0.514	8.284	10.198	6.708	4.862	0.181	0.583	0.401	0.345	8.279	0.045	0.255	0.064	0.772	2.003	0.49	11.884
MCRS1	28.259	34.475	35.563	29.169	18.357	14.169	17.455	20.776	21.239	24.389	23.903	21.046	15.755	22.011	25.786	12.856	14.198	7.581	3.876	19.917	18.396	36.209	25.238	21.29	18.265	14.327	21.036	37.436	29.29	38.395
SSX2IP	6.511	3.717	4.633	4.115	0.489	4.074	7.657	3.993	9.235	1.869	8.966	2.779	1.071	2.685	3.287	23.891	19.732	5.622	0.62	2.142	0.826	1.762	4.295	2.689	0.709	1.009	1.171	30.648	1.366	2.912
CCDC112	2.486	2.752	3.499	0.042	0.014	0.992	0.634	0.023	1.031	0.004	1.431	0.196	0.028	0.077	1.947	0.19	0.106	0.113	0.001	0.089	0.047	0.065	0.834	0.018	0.031	0.014	0.046	0.401	0.012	2.28
CP110	17.028	12.982	9.446	0.358	0.154	2.579	13.017	0.241	10.015	0.057	7.504	0.972	0.413	0.714	9.488	6.161	5.028	2.22	0.249	1.6	0.437	1.033	1.688	0.125	0.46	0.103	0.923	18.557	1.553	10.283
MED4	28.443	19.85	16.457	5.247	1.479	10.804	8.745	2.638	7.017	1.098	9.123	6.48	4.559	4.332	14.611	12.253	10.137	7.662	2.249	4.31	3.876	6.729	16.954	2.488	3.544	1.504	4.808	8.018	6.024	13.094
T3JAM	0.772	0.664	0.511	1.688	0.108	1.13	0.254	0.557	0.353	0.476	0.336	0.49	0.474	0.546	2.465	2.464	2.123	3.99	0.19	1.587	5.699	0.23	0.58	0.86	17.558	0.083	0.56	0.171	26.734	0.466
CSPP1	8.281	7.915	7.668	0.817	0.509	3.018	3.178	0.735	3.449	0.298	4.184	1.151	0.523	1.56	6.038	2.584	2.172	1.9	0.668	1.174	0.758	0.76	3.576	0.312	0.699	0.292	1.073	3.816	1.854	5.933
MIB1	12.761	6.942	5.963	2.09	4.762	7.302	7.261	4.228	9.627	1.311	9.844	4.998	1.976	3.719	6.806	3.039	2.464	3.414	2.835	4.415	2.729	7.336	4.748	1.658	1.734	1.249	4.233	8.751	2.644	6.381
TBC1D31	4.589	3.175	2.035	0.561	0.876	1.249	1.556	0.317	1.111	0.397	1.151	0.941	0.626	0.507	3.824	2.936	2.346	1.668	0.415	0.556	1.186	0.997	2.056	0.226	0.711	0.156	1.287	7.431	2.387	2.373
VDAC2	55.543	46.689	55.394	90.43	132.928	64.871	63.583	87.953	41.093	130.469	46.431	49.935	84.689	57.687	44.461	53.48	47.386	38.389	33.069	41.256	41.508	52.709	76.312	69.058	29.026	98.531	34.973	152.585	33.838	41.072
CCDC92	3.781	7.739	8.164	1.464	2.919	2.079	45.077	2.497	20.353	2.504	18.793	3.058	0.655	2.931	1.396	0.102	0.164	0.13	0.097	9.062	3.825	5.187	1.412	3.671	2.366	3.16	1.105	212.398	5.296	8.739
