# Supplementary material for: A subset of evolutionarily conserved centriolar satellite core components is crucial for sperm flagellum biogenesis
Source: Theranostics. 2025 Jun 12;15(14):7025–44. doi: 10.7150/thno.117118 (PMC12203921; doi:10.7150/thno.117118)
Supplement: Supplementary file 3 — Supplementary table S4. [file thnov15p7025s3.xlsx]

## Sheet: Sheet1
Protein	Aliases	Homo sapiens	Mus musculus	Gallus gallus	Xenopus laevis	Danio rerio	Drosophila melanogaster	Saccharomyces cerevisiae	Chlamydomonas reinhardtii	Arabidopsis thaliana	Tetrahymena thermophila	Trypanosoma cruzi
BBS4		BBS4	BBS4	BBS4	BBS4.S	BBS4	BBS4		CHLRE_12g548650v5		TTHERM_01054280	EKG03932.1
C11orf49		C11orf49(CSTPP1)	C11orf49	C11orf49	cstpp1.L,c11orf49.L	cstpp1/zgc:92873
C2CD3	OFD14	C2CD3	C2CD3	C2CD3	c2cd3.S	c2cd3	CG32425				TTHERM_00849480
CCDC11	CFAP53	CCDC11	CCDC11		cfap53.L	cfap53	CG17230		CHLRE_03g185050v5
CCDC112	MBC1	CCDC112	CCDC112	CCDC112	ccdc112.L	ccdc112/LOC108190923			CHLRE_01g035250v5		TTHERM_000683159	C3747_66g36
CCDC113	HSPC065	CCDC113	CCDC113	CCDC113	ccdc113.L	ccdc113/zgc:101745	CG13693		CHLRE_17g717150v5		TTHERM_00312810	Tc00.1047053427247.4
CCDC13		CCDC13	CCDC13	CCDC13	ccdc13.L	ccdc13	CG13032		CHLRE_03g170900v5		TTHERM_00470690	C3747_197g52
CCDC138		CCDC138	CCDC138	CCDC138	ccdc138.L
CCDC14		CCDC14	CCDC14	CCDC14	XELAEV_18044384mg	ccdc14
CCDC18		CCDC18	CCDC18	CCDC18	ccdc18.L	ccdc18/si:dkeyp-1a11.3
CCDC57		CCDC57	CCDC57	CCDC57	ccdc57.L	ccdc57
CCDC66		CCDC66	CCDC66	CCDC66	LOC108704020	ccdc66	CG13251
CCDC77		CCDC77	CCDC77	CCDC77	ccdc77	ccdc77			CHLRE_03g195450v5		TTHERM_00537180
CCDC92		CCDC92	CCDC92	CCDC92	XELAEV_18007769mg	ccdc92
CEP126	KIAA1377	CEP126	CEP126	CEP126	LOC108708731	cep126
CEP131	AZI1	CEP131	CEP131	CEP131	cep131.L	cep131	dila(cep131)		CHLRE_09g394732v5		TTHERM_00561280	C4B63_2g13
CEP290	NPHP6	CEP290	CEP290	CEP290	cep290.L	cep290	cep290		CHLRE_03g167550v5
CEP89	CEP123/CCDC123	CEP89	CEP89	CEP89	cep89.L	cep89	cep89
CETN2		CETN2	CETN2	CETN2	cetn2	cetn2	CG31802(CG15158)		CHLRE_11g468450v5 CHLRE_03g178150v5 CHLRE_03g178350v5 CHLRE_03g150300v5 CHLRE_06g283550v5 CHLRE_01g051250v5 CHLRE_03g210177v5 CHLRE_16g680500v5 CHLRE_12g501403v5 CHLRE_17g727900v5 CHLRE_12g509500v5 CHLRE_12g545500v5	CEN2	TTHERM_00384910	CALM
CETN3		CETN3	CETN3	CETN3	cetn3.L	cetn3		CDC31	CHLRE_06g283550v5 CHLRE_03g178150v5 CHLRE_03g178350v5 CHLRE_03g210177v5		TTHERM_00523059	Tc00.1047053506559.380
CP110		CP110(CCP110)	CP110	CP110	CP110	Si:ch73-100l22.3（zgc:158673）	cp110
CSPP1		CSPP1	CSPP1	CSPP1	cspp1.L	cspp1	CG15564		CHLRE_12g522200v5
DISC1	KIAA0457/C1orf136	DISC1	DISC1	DISC1		disc1
DZIP1		DZIP1	DZIP1	DZIP1	dzip1.L	dzip1	DZIP1		CHLRE_01g048400v5 CHLRE_07g327300v5		TTHERM_00600610	C4B63_25g324
FGFR1OP	FOP	FGFR1OP(CEP43)	FGFR1OP(CEP43)	FGFR1OP	cep43.L	fgfr1op			CHLRE_09g398850v5		TTHERM_00537420
FOPNL	FOR20	FOPNL(CEP20)	FOPNL(CEP20)	FOPNL	Cep20	fopnl			CHLRE_05g237100v5		TTHERM_00529770	C3747_1g1791c
KIAA0753	OFIP/MNR	KIAA0753（MOONR）	KIAA0753（MOONR）	KIAA0753	kiaa0753.S	si:dkey-243i1.1(sidkey)
LRRC49	PGs4	LRRC49	LRRC49	LRRC49	lrrc49.L	LRRC49/LOC101884945	CG13708
NIN		NIN	NIN	NIN	nin.L	nin	Bsg25D
ODF2L	BCAP	ODF2L	ODF2L	ODF2L	odf2	odf2a
OFD1	CXorf5	OFD1	OFD1	OFD1	ogfod1	ofd1	sud1		CHLRE_09g408464v5
PCM1		PCM1	PCM1	PCM1	PCM1	pcm1
PCNT		PCNT	PCNT	PCNT	pcnt.L	pcnt	Plp
PIBF1	CEP90	PIBF1	PIBF1	PIBF1	pibf1.S	pibf1/zgc:101063			CHLRE_14g610900v5		TTHERM_00047650
PLK1S1		PLK1S1（KIZ）	PLK1S1（KIZ）	KIZ	KIZ	plk1s1
SDCCAG8	NPHP10	SDCCAG8	SDCCAG8	SDCCAG8	XELAEV_18009305mg	sdccag8	CG14878/CG45105		CHLRE_06g307250v5
SPICE1	CCDC52	SPICE1	SPICE1	SPICE1	spice1	spice1/ccdc52
SSX2IP	HMsd1	SSX2IP	SSX2IP	SSX2IP	ssx2ip-a	ssx2ipa
TBC1D31	WDR67	TBC1D31	TBC1D31	TBC1D31	tbc1d31	tbc1d31	CG16896		CHLRE_02g074000v5		TTHERM_00194770
TEX9		TEX9	TEX9	TEX9	tex9.L	tex9	CG4681		CHLRE_05g235800v5		TTHERM_000312369	EKF30970.1
TPGS1	C19orf20	TPGS1	TPGS1	TPGS1	tpgs1.L	tpgs1（wu:fk81b05）
TRIM37		TRIM37	TRIM37	TRIM37	trim37.S	TRIM37			CHLRE_14g630150v5		TTHERM_00476630
USP9X	FAM	USP9X	USP9X	USP9	usp9x.S	USP9X	CG1945/faf
