# Supplementary material for: A subset of evolutionarily conserved centriolar satellite core components is crucial for sperm flagellum biogenesis
Source: Theranostics. 2025 Jun 12;15(14):7025–44. doi: 10.7150/thno.117118 (PMC12203921; doi:10.7150/thno.117118)
Supplement: Supplementary file 4 — Supplementary table S5. [file thnov15p7025s4.xlsx]

## Sheet: CCDC13 IP
Protein accession	Protein description	Gene name	Coverage [%]	Peptides	Razor + unique peptides	Unique peptides	Intensity ccdc13
P02089	Hemoglobin subunit beta-2 OS=Mus musculus OX=10090 GN=Hbb-b2 PE=1 SV=2	Hbb-b2	30.61	4	4	4	22477.7
Q80W93	Hydrocephalus-inducing protein OS=Mus musculus OX=10090 GN=Hydin PE=1 SV=2	Hydin	0.17	1	1	1	22305.5
Q8K1N1	Calcium-independent phospholipase A2-gamma OS=Mus musculus OX=10090 GN=Pnpla8 PE=1 SV=1	Pnpla8	1.29	1	1	1	21418.6
Q9R0L6	Pericentriolar material 1 protein OS=Mus musculus OX=10090 GN=Pcm1 PE=1 SV=2	Pcm1	10.02	19	19	19	20546.7
Q8C6G1	Cilia- and flagella-associated protein 410 OS=Mus musculus OX=10090 GN=Cfap410 PE=1 SV=1	Cfap410	8.03	2	2	2	19063.7
P51954	Serine/threonine-protein kinase Nek1 OS=Mus musculus OX=10090 GN=Nek1 PE=1 SV=2	Nek1	15.21	18	18	18	15838.4
Q9JIA1	Leucine-rich glioma-inactivated protein 1 OS=Mus musculus OX=10090 GN=Lgi1 PE=1 SV=1	Lgi1	2.33	1	1	1	14977.5
D3YV10	Coiled-coil domain-containing protein 13 OS=Mus musculus OX=10090 GN=Ccdc13 PE=1 SV=1	Ccdc13	16.78	11	11	11	14695.5
Q3URD3	Sarcolemmal membrane-associated protein OS=Mus musculus OX=10090 GN=Slmap PE=1 SV=2	Slmap	21.07	16	16	16	11828.4
P58404	Striatin-4 OS=Mus musculus OX=10090 GN=Strn4 PE=1 SV=2	Strn4	6.45	4	3	3	11316.4
Q61937	Nucleophosmin OS=Mus musculus OX=10090 GN=Npm1 PE=1 SV=1	Npm1	6.51	3	3	3	9876.17
D3YXG0	Hemicentin-1 OS=Mus musculus OX=10090 GN=Hmcn1 PE=1 SV=1	Hmcn1	0.14	1	1	1	9796.21
Q9D9J2	Ciliary microtubule inner protein 4 OS=Mus musculus OX=10090 GN=Cimip4 PE=1 SV=1	Cimip4	28.2	7	7	7	9654.23
Q9DBR0	A-kinase anchor protein 8 OS=Mus musculus OX=10090 GN=Akap8 PE=1 SV=1	Akap8	7.28	5	5	4	9002.24
Q9Z1Q9	Valine--tRNA ligase OS=Mus musculus OX=10090 GN=Vars1 PE=1 SV=1	Vars1	4.59	5	5	5	8987.31
O55142	Large ribosomal subunit protein eL33 OS=Mus musculus OX=10090 GN=Rpl35a PE=1 SV=2	Rpl35a	12.73	2	2	2	8985.15
P55258	Ras-related protein Rab-8A OS=Mus musculus OX=10090 GN=Rab8a PE=1 SV=2	Rab8a	10.63	2	1	1	8456.24
P56873	Protein ZNRD2 OS=Mus musculus OX=10090 GN=Znrd2 PE=1 SV=1	Znrd2	9.05	2	2	2	8364.17
Q8C0N1	Kinesin-like protein KIF2B OS=Mus musculus OX=10090 GN=Kif2b PE=1 SV=1	Kif2b	17.96	11	11	11	8323.21
P01029	Complement C4-B OS=Mus musculus OX=10090 GN=C4b PE=1 SV=3	C4b	2.13	4	4	4	8280.24
Q8VC66	Afadin- and alpha-actinin-binding protein OS=Mus musculus OX=10090 GN=Ssx2ip PE=1 SV=1	Ssx2ip	12.2	7	7	7	8183.18
Q6PEB6	MOB-like protein phocein OS=Mus musculus OX=10090 GN=Mob4 PE=1 SV=1	Mob4	6.22	1	1	1	8181.35
Q8CDE2	Calicin OS=Mus musculus OX=10090 GN=Ccin PE=1 SV=1	Ccin	14.8	8	8	8	8143.29
Q9D3R3	Centrosomal protein of 72 kDa OS=Mus musculus OX=10090 GN=Cep72 PE=1 SV=3	Cep72	12.23	8	8	8	8082.24
Q924M5	Protein boule-like OS=Mus musculus OX=10090 GN=Boll PE=1 SV=3	Boll	5.8	2	2	2	7930.19
P97760	DNA-directed RNA polymerase II subunit RPB3 OS=Mus musculus OX=10090 GN=Polr2c PE=1 SV=2	Polr2c	3.27	1	1	1	7557.19
Q8CFI7	DNA-directed RNA polymerase II subunit RPB2 OS=Mus musculus OX=10090 GN=Polr2b PE=1 SV=2	Polr2b	5.62	6	6	6	7524.23
Q3TWW8	Serine/arginine-rich splicing factor 6 OS=Mus musculus OX=10090 GN=Srsf6 PE=1 SV=1	Srsf6	6.19	2	2	2	7374.15
Q8CGN4	BCL-6 corepressor OS=Mus musculus OX=10090 GN=Bcor PE=1 SV=2	Bcor	0.57	1	1	1	6850.21
Q61545	RNA-binding protein EWS OS=Mus musculus OX=10090 GN=Ewsr1 PE=1 SV=2	Ewsr1	2.14	1	1	1	6729.22
P34884	Macrophage migration inhibitory factor OS=Mus musculus OX=10090 GN=Mif PE=1 SV=2	Mif	15.65	2	2	2	6718.13
P57722	Poly(rC)-binding protein 3 OS=Mus musculus OX=10090 GN=Pcbp3 PE=1 SV=3	Pcbp3	9.97	3	3	3	6449.22
Q9JIF0	Protein arginine N-methyltransferase 1 OS=Mus musculus OX=10090 GN=Prmt1 PE=1 SV=1	Prmt1	21.83	7	7	7	6444.18
Q9JHQ5	Leucine zipper transcription factor-like protein 1 OS=Mus musculus OX=10090 GN=Lztfl1 PE=1 SV=1	Lztfl1	13.04	3	3	3	6404.29
Q91Z31	Polypyrimidine tract-binding protein 2 OS=Mus musculus OX=10090 GN=Ptbp2 PE=1 SV=2	Ptbp2	3.58	2	2	2	6311.13
Q99MN1	Lysine--tRNA ligase OS=Mus musculus OX=10090 GN=Kars1 PE=1 SV=1	Kars1	6.72	4	4	4	6306.17
Q6ZWU9	Small ribosomal subunit protein eS27 OS=Mus musculus OX=10090 GN=Rps27 PE=1 SV=3	Rps27	22.62	2	2	2	5996.17
P63325	Small ribosomal subunit protein eS10 OS=Mus musculus OX=10090 GN=Rps10 PE=1 SV=1	Rps10	5.45	1	1	1	5920.15
P0CW70	Probable C-mannosyltransferase DPY19L2 OS=Mus musculus OX=10090 GN=Dpy19l2 PE=1 SV=1	Dpy19l2	4.27	3	3	3	5660.18
Q91W39	Nuclear receptor coactivator 5 OS=Mus musculus OX=10090 GN=Ncoa5 PE=1 SV=1	Ncoa5	7.25	4	4	4	5649.14
Q9ESK9	RB1-inducible coiled-coil protein 1 OS=Mus musculus OX=10090 GN=Rb1cc1 PE=1 SV=3	Rb1cc1	0.63	1	1	1	5557.14
P17751	Triosephosphate isomerase OS=Mus musculus OX=10090 GN=Tpi1 PE=1 SV=5	Tpi1	11.24	2	2	2	5334.23
Q9D0B0	Serine/arginine-rich splicing factor 9 OS=Mus musculus OX=10090 GN=Srsf9 PE=1 SV=1	Srsf9	14.86	3	3	3	5313.15
P23953	Carboxylesterase 1C OS=Mus musculus OX=10090 GN=Ces1c PE=1 SV=4	Ces1c	6.32	3	3	3	5257.18
Q80X66	BTB/POZ domain-containing protein 10 OS=Mus musculus OX=10090 GN=Btbd10 PE=1 SV=1	Btbd10	11.58	5	5	5	5246.14
Q923G2	DNA-directed RNA polymerases I, II, and III subunit RPABC3 OS=Mus musculus OX=10090 GN=Polr2h PE=1 SV=3	Polr2h	17.33	2	2	2	5147.14
P41317	Mannose-binding protein C OS=Mus musculus OX=10090 GN=Mbl2 PE=1 SV=2	Mbl2	9.43	2	2	2	5120.16
O08677	Kininogen-1 OS=Mus musculus OX=10090 GN=Kng1 PE=1 SV=1	Kng1	7.87	4	4	4	5061.2
P35486	Pyruvate dehydrogenase E1 component subunit alpha, somatic form, mitochondrial OS=Mus musculus OX=10090 GN=Pdha1 PE=1 SV=1	Pdha1	6.15	2	2	2	5033.15
Q61035	Histidine--tRNA ligase, cytoplasmic OS=Mus musculus OX=10090 GN=Hars1 PE=1 SV=2	Hars1	22.2	10	10	10	4977.13
Q8BFT2	HAUS augmin-like complex subunit 4 OS=Mus musculus OX=10090 GN=Haus4 PE=1 SV=1	Haus4	12.4	5	5	5	4927.13
P39039	Mannose-binding protein A OS=Mus musculus OX=10090 GN=Mbl1 PE=1 SV=1	Mbl1	9.62	2	2	2	4920.18
P97434	Myosin phosphatase Rho-interacting protein OS=Mus musculus OX=10090 GN=Mprip PE=1 SV=2	Mprip	6.74	6	6	6	4850.16
Q80TP3	E3 ubiquitin-protein ligase UBR5 OS=Mus musculus OX=10090 GN=Ubr5 PE=1 SV=2	Ubr5	5.44	13	13	13	4796.1
P06728	Apolipoprotein A-IV OS=Mus musculus OX=10090 GN=Apoa4 PE=1 SV=3	Apoa4	18.48	6	6	6	4771.14
P98086	Complement C1q subcomponent subunit A OS=Mus musculus OX=10090 GN=C1qa PE=1 SV=2	C1qa	3.67	1	1	1	4767.13
A6X935	Inter alpha-trypsin inhibitor, heavy chain 4 OS=Mus musculus OX=10090 GN=Itih4 PE=1 SV=2	Itih4	9.55	8	8	8	4742.15
Q8BHR8	Centriolar satellite-associated tubulin polyglutamylase complex regulator 1 OS=Mus musculus OX=10090 GN=Cstpp1 PE=1 SV=1	Cstpp1	9.67	3	3	3	4712.12
Q8R1F1	Protein Niban 2 OS=Mus musculus OX=10090 GN=Niban2 PE=1 SV=2	Niban2	1.47	1	1	1	4627.13
Q9CQV8	14-3-3 protein beta/alpha OS=Mus musculus OX=10090 GN=Ywhab PE=1 SV=3	Ywhab	8.13	2	1	1	4620.13
Q9Z130	Heterogeneous nuclear ribonucleoprotein D-like OS=Mus musculus OX=10090 GN=Hnrnpdl PE=1 SV=1	Hnrnpdl	6.98	2	2	2	4603.15
P09813	Apolipoprotein A-II OS=Mus musculus OX=10090 GN=Apoa2 PE=1 SV=2	Apoa2	9.8	1	1	1	4573.12
Q9EP71	Ankycorbin OS=Mus musculus OX=10090 GN=Rai14 PE=1 SV=1	Rai14	8.17	7	7	7	4565.15
Q99PU8	ATP-dependent RNA helicase DHX30 OS=Mus musculus OX=10090 GN=Dhx30 PE=1 SV=1	Dhx30	4.19	5	5	5	4537.08
A3KGV1	Outer dense fiber protein 2 OS=Mus musculus OX=10090 GN=Odf2 PE=1 SV=1	Odf2	6.99	6	6	6	4523.1
P07758	Alpha-1-antitrypsin 1-1 OS=Mus musculus OX=10090 GN=Serpina1a PE=1 SV=4	Serpina1a	6.78	3	1	1	4511.13
O70503	Very-long-chain 3-oxoacyl-CoA reductase OS=Mus musculus OX=10090 GN=Hsd17b12 PE=1 SV=1	Hsd17b12	8.01	2	2	2	4490.11
Q61704	Inter-alpha-trypsin inhibitor heavy chain H3 OS=Mus musculus OX=10090 GN=Itih3 PE=1 SV=3	Itih3	2.36	2	2	2	4471.12
Q3UJD6	Ubiquitin carboxyl-terminal hydrolase 19 OS=Mus musculus OX=10090 GN=Usp19 PE=1 SV=1	Usp19	2.43	3	3	3	4442.11
Q3V0F0	RIMS-binding protein 3 OS=Mus musculus OX=10090 GN=Rimbp3 PE=1 SV=2	Rimbp3	4.79	8	8	8	4439.13
P19639	Glutathione S-transferase Mu 3 OS=Mus musculus OX=10090 GN=Gstm3 PE=1 SV=2	Gstm3	10.09	2	1	1	4316.18
Q6NWV3	Intraflagellar transport protein 122 homolog OS=Mus musculus OX=10090 GN=Ift122 PE=1 SV=1	Ift122	1.18	1	1	1	4244.18
P17182	Alpha-enolase OS=Mus musculus OX=10090 GN=Eno1 PE=1 SV=3	Eno1	5.3	2	2	2	4234.11
Q8BTV2	Cleavage and polyadenylation specificity factor subunit 7 OS=Mus musculus OX=10090 GN=Cpsf7 PE=1 SV=2	Cpsf7	2.34	1	1	1	4123.11
P29699	Alpha-2-HS-glycoprotein OS=Mus musculus OX=10090 GN=Ahsg PE=1 SV=1	Ahsg	4.93	1	1	1	4107.14
Q8VDW0	ATP-dependent RNA helicase DDX39A OS=Mus musculus OX=10090 GN=Ddx39a PE=1 SV=1	Ddx39a	7.03	3	3	1	4094.1
P02798	Metallothionein-2 OS=Mus musculus OX=10090 GN=Mt2 PE=1 SV=2	Mt2	19.67	1	1	1	4013.14
Q8R5C5	Beta-centractin OS=Mus musculus OX=10090 GN=Actr1b PE=1 SV=1	Actr1b	6.65	2	2	1	4005.14
Q9ESB3	Histidine-rich glycoprotein OS=Mus musculus OX=10090 GN=Hrg PE=1 SV=2	Hrg	7.62	4	4	4	3992.1
P20918	Plasminogen OS=Mus musculus OX=10090 GN=Plg PE=1 SV=3	Plg	2.22	2	2	2	3986.12
Q8K212	Phosphofurin acidic cluster sorting protein 1 OS=Mus musculus OX=10090 GN=Pacs1 PE=1 SV=2	Pacs1	1.46	1	1	1	3968.14
O08788	Dynactin subunit 1 OS=Mus musculus OX=10090 GN=Dctn1 PE=1 SV=3	Dctn1	8.67	10	10	10	3957.1
P97479	Unconventional myosin-VIIa OS=Mus musculus OX=10090 GN=Myo7a PE=1 SV=2	Myo7a	3.75	8	8	8	3930.08
Q45VK7	Cytoplasmic dynein 2 heavy chain 1 OS=Mus musculus OX=10090 GN=Dync2h1 PE=1 SV=1	Dync2h1	3.58	14	14	14	3896.1
Q62093	Serine/arginine-rich splicing factor 2 OS=Mus musculus OX=10090 GN=Srsf2 PE=1 SV=4	Srsf2	3.62	1	1	1	3851.08
Q9CWZ3	RNA-binding protein 8A OS=Mus musculus OX=10090 GN=Rbm8a PE=1 SV=4	Rbm8a	4.6	1	1	1	3813.09
Q99J09	Methylosome protein WDR77 OS=Mus musculus OX=10090 GN=Wdr77 PE=1 SV=1	Wdr77	4.39	1	1	1	3803.13
O54792	Transcription factor HES-2 OS=Mus musculus OX=10090 GN=Hes2 PE=2 SV=2	Hes2	5.73	1	1	1	3803.09
O55106	Striatin OS=Mus musculus OX=10090 GN=Strn PE=1 SV=2	Strn	9.1	5	5	5	3789.16
Q9CXW3	Calcyclin-binding protein OS=Mus musculus OX=10090 GN=Cacybp PE=1 SV=1	Cacybp	3.93	1	1	1	3774.11
Q91Z49	UAP56-interacting factor OS=Mus musculus OX=10090 GN=Fyttd1 PE=1 SV=1	Fyttd1	7.26	2	2	2	3747.11
P14152	Malate dehydrogenase, cytoplasmic OS=Mus musculus OX=10090 GN=Mdh1 PE=1 SV=3	Mdh1	3.59	1	1	1	3720.11
Q8BK63	Casein kinase I isoform alpha OS=Mus musculus OX=10090 GN=Csnk1a1 PE=1 SV=2	Csnk1a1	5.93	2	2	2	3719.08
Q3TXS7	26S proteasome non-ATPase regulatory subunit 1 OS=Mus musculus OX=10090 GN=Psmd1 PE=1 SV=1	Psmd1	2.2	2	2	2	3714.09
A6H630	Damage-control phosphatase ARMT1 OS=Mus musculus OX=10090 GN=Armt1 PE=1 SV=1	Armt1	1.59	1	1	1	3699.06
P21981	Protein-glutamine gamma-glutamyltransferase 2 OS=Mus musculus OX=10090 GN=Tgm2 PE=1 SV=4	Tgm2	5.25	3	3	3	3663.11
Q9R1K5	Fizzy-related protein homolog OS=Mus musculus OX=10090 GN=Fzr1 PE=1 SV=1	Fzr1	2.43	1	1	1	3651.1
P42208	Septin-2 OS=Mus musculus OX=10090 GN=Septin2 PE=1 SV=2	Septin2	6.65	2	2	2	3647.09
Q5SNZ0	Girdin OS=Mus musculus OX=10090 GN=Ccdc88a PE=1 SV=2	Ccdc88a	7.58	14	14	14	3645.07
P55302	Alpha-2-macroglobulin receptor-associated protein OS=Mus musculus OX=10090 GN=Lrpap1 PE=1 SV=1	Lrpap1	10.28	3	3	3	3602.17
P61161	Actin-related protein 2 OS=Mus musculus OX=10090 GN=Actr2 PE=1 SV=1	Actr2	6.09	2	2	2	3578.11
Q9D358	Low molecular weight phosphotyrosine protein phosphatase OS=Mus musculus OX=10090 GN=Acp1 PE=1 SV=3	Acp1	12.66	2	2	2	3565.12
Q8K370	Acyl-CoA dehydrogenase family member 10 OS=Mus musculus OX=10090 GN=Acad10 PE=1 SV=1	Acad10	2.34	2	2	2	3540.1
Q99LX0	Parkinson disease protein 7 homolog OS=Mus musculus OX=10090 GN=Park7 PE=1 SV=1	Park7	7.94	1	1	1	3525.17
Q91XQ0	Dynein axonemal heavy chain 8 OS=Mus musculus OX=10090 GN=Dnah8 PE=1 SV=2	Dnah8	0.97	4	4	4	3524.09
P47856	Glutamine--fructose-6-phosphate aminotransferase [isomerizing] 1 OS=Mus musculus OX=10090 GN=Gfpt1 PE=1 SV=3	Gfpt1	4.73	3	3	3	3517.13
Q3UJV1	Centrosomal protein CCDC61 OS=Mus musculus OX=10090 GN=Ccdc61 PE=1 SV=1	Ccdc61	8.41	4	4	4	3495.06
P70349	Adenosine 5'-monophosphoramidase HINT1 OS=Mus musculus OX=10090 GN=Hint1 PE=1 SV=3	Hint1	11.11	1	1	1	3489.11
Q61702	Inter-alpha-trypsin inhibitor heavy chain H1 OS=Mus musculus OX=10090 GN=Itih1 PE=1 SV=2	Itih1	3.64	3	3	3	3443.09
Q9ERG2	Striatin-3 OS=Mus musculus OX=10090 GN=Strn3 PE=1 SV=1	Strn3	12.06	7	7	6	3431.11
D3Z3K2	E3 ubiquitin-protein ligase CCNB1IP1 OS=Mus musculus OX=10090 GN=Ccnb1ip1 PE=1 SV=1	Ccnb1ip1	3.26	1	1	1	3410.09
Q9Z0N1	Eukaryotic translation initiation factor 2 subunit 3, X-linked OS=Mus musculus OX=10090 GN=Eif2s3x PE=1 SV=2	Eif2s3x	1.69	1	1	1	3379.08
Q9CZN7	Serine hydroxymethyltransferase, mitochondrial OS=Mus musculus OX=10090 GN=Shmt2 PE=1 SV=1	Shmt2	11.11	5	5	5	3369.13
Q99P88	Nuclear pore complex protein Nup155 OS=Mus musculus OX=10090 GN=Nup155 PE=1 SV=1	Nup155	2.88	3	3	3	3341.14
Q69ZZ6	Transmembrane and coiled-coil domains protein 1 OS=Mus musculus OX=10090 GN=Tmcc1 PE=1 SV=2	Tmcc1	12.17	7	7	7	3334.12
Q9CQ66	Dynein light chain Tctex-type protein 2B OS=Mus musculus OX=10090 GN=Dynlt2b PE=1 SV=1	Dynlt2b	8.33	1	1	1	3329.1
Q9D958	Signal peptidase complex subunit 1 OS=Mus musculus OX=10090 GN=Spcs1 PE=2 SV=3	Spcs1	8.07	2	2	2	3274.11
Q8K1H1	Tudor domain-containing protein 7 OS=Mus musculus OX=10090 GN=Tdrd7 PE=1 SV=1	Tdrd7	7.83	7	7	7	3261.11
Q99KP6	Pre-mRNA-processing factor 19 OS=Mus musculus OX=10090 GN=Prpf19 PE=1 SV=1	Prpf19	6.15	3	3	3	3254.09
Q62376	U1 small nuclear ribonucleoprotein 70 kDa OS=Mus musculus OX=10090 GN=Snrnp70 PE=1 SV=2	Snrnp70	8.93	4	4	4	3253.09
Q9CZU6	Citrate synthase, mitochondrial OS=Mus musculus OX=10090 GN=Cs PE=1 SV=1	Cs	4.53	2	2	2	3239.1
P46471	26S proteasome regulatory subunit 7 OS=Mus musculus OX=10090 GN=Psmc2 PE=1 SV=5	Psmc2	10.85	4	4	4	3232.1
Q9JKR6	Hypoxia up-regulated protein 1 OS=Mus musculus OX=10090 GN=Hyou1 PE=1 SV=1	Hyou1	2	2	2	2	3174.09
Q8VHN8	Tudor-interacting repair regulator protein OS=Mus musculus OX=10090 GN=Nudt16l1 PE=1 SV=2	Nudt16l1	27.96	5	5	4	3168.08
P18572	Basigin OS=Mus musculus OX=10090 GN=Bsg PE=1 SV=2	Bsg	3.34	1	1	1	3158.12
P07309	Transthyretin OS=Mus musculus OX=10090 GN=Ttr PE=1 SV=1	Ttr	25.85	2	2	2	3156.13
Q9CRB9	MICOS complex subunit Mic19 OS=Mus musculus OX=10090 GN=Chchd3 PE=1 SV=1	Chchd3	4.85	1	1	1	3137.09
Q9QY15	ATP-dependent RNA helicase DDX25 OS=Mus musculus OX=10090 GN=Ddx25 PE=1 SV=2	Ddx25	3.93	2	2	2	3136.1
Q61730	Interleukin-1 receptor accessory protein OS=Mus musculus OX=10090 GN=Il1rap PE=1 SV=1	Il1rap	1.75	1	1	1	3120.08
Q149S1	Tektin-4 OS=Mus musculus OX=10090 GN=Tekt4 PE=1 SV=2	Tekt4	7.83	3	3	3	3113.09
Q99MS8	Tubulin polyglutamylase complex subunit 1 OS=Mus musculus OX=10090 GN=Tpgs1 PE=1 SV=1	Tpgs1	8.25	2	2	2	3111.08
P47934	Carnitine O-acetyltransferase OS=Mus musculus OX=10090 GN=Crat PE=1 SV=3	Crat	2.72	2	2	2	3109.07
Q9D5Y1	Coiled-coil domain-containing protein 39 OS=Mus musculus OX=10090 GN=Ccdc39 PE=1 SV=1	Ccdc39	6.83	6	6	6	3097.11
Q9CQQ4	Gem-associated protein 2 OS=Mus musculus OX=10090 GN=Gemin2 PE=2 SV=1	Gemin2	4.46	1	1	1	3094.1
P70303	CTP synthase 2 OS=Mus musculus OX=10090 GN=Ctps2 PE=1 SV=1	Ctps2	5.12	2	2	2	3066.1
Q9ET47	Espin OS=Mus musculus OX=10090 GN=Espn PE=1 SV=2	Espn	2.99	2	2	2	3054.09
Q8K2Q2	Glutathione S-transferase omega-2 OS=Mus musculus OX=10090 GN=Gsto2 PE=1 SV=1	Gsto2	5.65	1	1	1	3029.11
P57784	U2 small nuclear ribonucleoprotein A' OS=Mus musculus OX=10090 GN=Snrpa1 PE=1 SV=2	Snrpa1	4.31	1	1	1	3018.08
Q01339	Beta-2-glycoprotein 1 OS=Mus musculus OX=10090 GN=Apoh PE=1 SV=1	Apoh	5.51	2	2	2	2998.08
Q8CGF7	Transcription elongation regulator 1 OS=Mus musculus OX=10090 GN=Tcerg1 PE=1 SV=2	Tcerg1	1.91	2	2	2	2978.1
Q99K48	Non-POU domain-containing octamer-binding protein OS=Mus musculus OX=10090 GN=Nono PE=1 SV=3	Nono	5.92	3	2	2	2978.08
Q9CY57	Chromatin target of PRMT1 protein OS=Mus musculus OX=10090 GN=Chtop PE=1 SV=2	Chtop	8.43	2	2	2	2974.11
Q8BX10	Serine/threonine-protein phosphatase PGAM5, mitochondrial OS=Mus musculus OX=10090 GN=Pgam5 PE=1 SV=1	Pgam5	3.12	1	1	1	2966.07
P34022	Ran-specific GTPase-activating protein OS=Mus musculus OX=10090 GN=Ranbp1 PE=1 SV=2	Ranbp1	4.43	1	1	1	2953.09
Q9CY66	H/ACA ribonucleoprotein complex subunit 1 OS=Mus musculus OX=10090 GN=Gar1 PE=1 SV=1	Gar1	3.9	1	1	1	2946.07
Q61703	Inter-alpha-trypsin inhibitor heavy chain H2 OS=Mus musculus OX=10090 GN=Itih2 PE=1 SV=1	Itih2	2.33	2	2	2	2938.1
Q62036	Centrosomal protein of 131 kDa OS=Mus musculus OX=10090 GN=Cep131 PE=1 SV=2	Cep131	5.66	6	6	6	2927.07
Q3UYV9	Nuclear cap-binding protein subunit 1 OS=Mus musculus OX=10090 GN=Ncbp1 PE=1 SV=2	Ncbp1	2.78	2	2	2	2919.09
Q8BX17	Gem-associated protein 5 OS=Mus musculus OX=10090 GN=Gemin5 PE=1 SV=2	Gemin5	2.33	3	3	3	2891.08
Q8BIL5	Protein Hook homolog 1 OS=Mus musculus OX=10090 GN=Hook1 PE=1 SV=2	Hook1	11.4	8	8	8	2853.1
P68037	Ubiquitin-conjugating enzyme E2 L3 OS=Mus musculus OX=10090 GN=Ube2l3 PE=1 SV=1	Ube2l3	14.94	2	2	2	2850.08
P86049	Probable RNA-binding protein 46 OS=Mus musculus OX=10090 GN=Rbm46 PE=1 SV=1	Rbm46	4.5	2	2	1	2844.1
Q80SY4	E3 ubiquitin-protein ligase MIB1 OS=Mus musculus OX=10090 GN=Mib1 PE=1 SV=1	Mib1	5.37	4	4	4	2820.11
Q9R112	Sulfide:quinone oxidoreductase, mitochondrial OS=Mus musculus OX=10090 GN=Sqor PE=1 SV=3	Sqor	3.11	1	1	1	2792.09
Q9R099	Transducin beta-like protein 2 OS=Mus musculus OX=10090 GN=Tbl2 PE=1 SV=2	Tbl2	14.93	6	6	6	2788.07
O35218	Cleavage and polyadenylation specificity factor subunit 2 OS=Mus musculus OX=10090 GN=Cpsf2 PE=1 SV=1	Cpsf2	1.79	1	1	1	2783.09
Q61024	Asparagine synthetase [glutamine-hydrolyzing] OS=Mus musculus OX=10090 GN=Asns PE=1 SV=3	Asns	4.63	2	2	2	2772.09
Q9R0L7	A-kinase anchor protein 8-like OS=Mus musculus OX=10090 GN=Akap8l PE=1 SV=1	Akap8l	1.4	1	1	1	2763.07
P35441	Thrombospondin-1 OS=Mus musculus OX=10090 GN=Thbs1 PE=1 SV=1	Thbs1	2.74	3	3	3	2749.07
Q922Q1	Mitochondrial amidoxime reducing component 2 OS=Mus musculus OX=10090 GN=Mtarc2 PE=1 SV=1	Mtarc2	7.4	2	2	2	2740.06
Q5STT6	Golgi-associated RAB2B interactor protein 3 OS=Mus musculus OX=10090 GN=Garin3 PE=1 SV=3	Garin3	2.26	1	1	1	2734.09
Q9Z126	Platelet factor 4 OS=Mus musculus OX=10090 GN=Pf4 PE=1 SV=1	Pf4	20	2	2	2	2712.07
Q68FL6	Methionine--tRNA ligase, cytoplasmic OS=Mus musculus OX=10090 GN=Mars1 PE=1 SV=1	Mars1	2	2	2	2	2711.06
Q91XW8	Inactive peptidyl-prolyl cis-trans isomerase FKBP6 OS=Mus musculus OX=10090 GN=Fkbp6 PE=1 SV=1	Fkbp6	7.95	2	2	2	2708.12
Q9CWF6	Bardet-Biedl syndrome 2 protein homolog OS=Mus musculus OX=10090 GN=Bbs2 PE=1 SV=1	Bbs2	7.21	4	4	4	2704.06
Q6A068	Cell division cycle 5-like protein OS=Mus musculus OX=10090 GN=Cdc5l PE=1 SV=2	Cdc5l	6.11	4	4	4	2691.08
Q9D3D9	ATP synthase subunit delta, mitochondrial OS=Mus musculus OX=10090 GN=Atp5f1d PE=1 SV=1	Atp5f1d	13.69	2	2	2	2679.06
Q8VC51	Telomerase Cajal body protein 1 OS=Mus musculus OX=10090 GN=Wrap53 PE=1 SV=1	Wrap53	2.07	1	1	1	2660.08
Q6ZQ58	La-related protein 1 OS=Mus musculus OX=10090 GN=Larp1 PE=1 SV=3	Larp1	2.24	2	2	2	2626.09
Q9DBB9	Carboxypeptidase N subunit 2 OS=Mus musculus OX=10090 GN=Cpn2 PE=1 SV=2	Cpn2	3.11	2	2	2	2619.08
Q14BI7	ATP-dependent RNA helicase TDRD9 OS=Mus musculus OX=10090 GN=Tdrd9 PE=1 SV=3	Tdrd9	3.04	4	4	4	2599.09
Q8BU30	Isoleucine--tRNA ligase, cytoplasmic OS=Mus musculus OX=10090 GN=Iars1 PE=1 SV=2	Iars1	3.49	4	4	4	2591.07
Q04447	Creatine kinase B-type OS=Mus musculus OX=10090 GN=Ckb PE=1 SV=1	Ckb	3.94	2	2	2	2588.07
Q06185	ATP synthase subunit e, mitochondrial OS=Mus musculus OX=10090 GN=Atp5me PE=1 SV=2	Atp5me	16.9	1	1	1	2587.07
Q3UKC1	Tax1-binding protein 1 homolog OS=Mus musculus OX=10090 GN=Tax1bp1 PE=1 SV=2	Tax1bp1	3.93	3	3	3	2558.07
P28659	CUGBP Elav-like family member 1 OS=Mus musculus OX=10090 GN=Celf1 PE=1 SV=2	Celf1	1.65	1	1	1	2547.06
Q9WTX5	S-phase kinase-associated protein 1 OS=Mus musculus OX=10090 GN=Skp1 PE=1 SV=3	Skp1	15.34	2	2	2	2536.07
P58774	Tropomyosin beta chain OS=Mus musculus OX=10090 GN=Tpm2 PE=1 SV=1	Tpm2	7.39	2	2	2	2531.08
P61082	NEDD8-conjugating enzyme Ubc12 OS=Mus musculus OX=10090 GN=Ube2m PE=1 SV=1	Ube2m	12.02	2	2	2	2497.07
P04186	Complement factor B OS=Mus musculus OX=10090 GN=Cfb PE=1 SV=2	Cfb	4.34	3	3	3	2476.08
Q9CQZ6	NADH dehydrogenase [ubiquinone] 1 beta subcomplex subunit 3 OS=Mus musculus OX=10090 GN=Ndufb3 PE=1 SV=1	Ndufb3	10.58	1	1	1	2472.07
P39876	Metalloproteinase inhibitor 3 OS=Mus musculus OX=10090 GN=Timp3 PE=1 SV=1	Timp3	15.17	3	3	3	2469.06
Q52KI8	Serine/arginine repetitive matrix protein 1 OS=Mus musculus OX=10090 GN=Srrm1 PE=1 SV=2	Srrm1	1.06	1	1	1	2445.07
P26369	Splicing factor U2AF 65 kDa subunit OS=Mus musculus OX=10090 GN=U2af2 PE=1 SV=3	U2af2	4.63	2	2	2	2432.06
P49962	Signal recognition particle 9 kDa protein OS=Mus musculus OX=10090 GN=Srp9 PE=1 SV=2	Srp9	23.26	2	2	2	2431.06
Q9Z2W0	Aspartyl aminopeptidase OS=Mus musculus OX=10090 GN=Dnpep PE=1 SV=2	Dnpep	2.54	1	1	1	2429.08
Q8CDG1	Piwi-like protein 2 OS=Mus musculus OX=10090 GN=Piwil2 PE=1 SV=2	Piwil2	6.08	5	5	5	2428.06
Q8CIF6	SID1 transmembrane family member 2 OS=Mus musculus OX=10090 GN=Sidt2 PE=1 SV=1	Sidt2	2.64	2	2	2	2413.06
Q8BWT1	3-ketoacyl-CoA thiolase, mitochondrial OS=Mus musculus OX=10090 GN=Acaa2 PE=1 SV=3	Acaa2	8.06	3	3	3	2408.06
O35066	Kinesin-like protein KIF3C OS=Mus musculus OX=10090 GN=Kif3c PE=1 SV=3	Kif3c	1.38	1	1	1	2392.06
Q9D6Z1	Nucleolar protein 56 OS=Mus musculus OX=10090 GN=Nop56 PE=1 SV=2	Nop56	3.62	2	2	2	2391.08
Q99NB9	Splicing factor 3B subunit 1 OS=Mus musculus OX=10090 GN=Sf3b1 PE=1 SV=1	Sf3b1	1.15	1	1	1	2388.07
Q8C079	Striatin-interacting protein 1 OS=Mus musculus OX=10090 GN=Strip1 PE=1 SV=2	Strip1	4.06	3	3	3	2380.05
Q9CZH8	Coiled-coil domain-containing protein 77 OS=Mus musculus OX=10090 GN=Ccdc77 PE=1 SV=1	Ccdc77	8.38	4	4	4	2376.07
Q3TDN2	FAS-associated factor 2 OS=Mus musculus OX=10090 GN=Faf2 PE=1 SV=2	Faf2	2.02	1	1	1	2372.06
P07356	Annexin A2 OS=Mus musculus OX=10090 GN=Anxa2 PE=1 SV=2	Anxa2	5.01	2	2	2	2364.05
Q9D180	Cilia- and flagella-associated protein 57 OS=Mus musculus OX=10090 GN=Cfap57 PE=1 SV=3	Cfap57	7.45	8	8	8	2359.06
Q8BFX3	BTB/POZ domain-containing protein KCTD3 OS=Mus musculus OX=10090 GN=Kctd3 PE=1 SV=1	Kctd3	2.45	2	2	2	2356.07
Q8VE62	Polyadenylate-binding protein-interacting protein 1 OS=Mus musculus OX=10090 GN=Paip1 PE=1 SV=1	Paip1	5	2	2	2	2356.05
Q8VDC1	FYVE and coiled-coil domain-containing protein 1 OS=Mus musculus OX=10090 GN=Fyco1 PE=1 SV=1	Fyco1	2.02	3	3	3	2354.06
Q9JII5	DAZ-associated protein 1 OS=Mus musculus OX=10090 GN=Dazap1 PE=1 SV=2	Dazap1	2.96	1	1	1	2339.07
Q8VI75	Importin-4 OS=Mus musculus OX=10090 GN=Ipo4 PE=1 SV=1	Ipo4	1.76	2	2	2	2335.06
P19221	Prothrombin OS=Mus musculus OX=10090 GN=F2 PE=1 SV=1	F2	3.4	2	2	2	2316.06
Q8R310	Transmembrane and coiled-coil domain protein 3 OS=Mus musculus OX=10090 GN=Tmcc3 PE=1 SV=2	Tmcc3	7.55	3	3	3	2306.08
Q9CYA0	Protein disulfide isomerase Creld2 OS=Mus musculus OX=10090 GN=Creld2 PE=1 SV=1	Creld2	3.43	1	1	1	2292.07
Q9CRA9	FGFR1 oncogene partner 2 homolog OS=Mus musculus OX=10090 GN=Fgfr1op2 PE=1 SV=1	Fgfr1op2	4.74	1	1	1	2292.05
Q9JIF7	Coatomer subunit beta OS=Mus musculus OX=10090 GN=Copb1 PE=1 SV=1	Copb1	1.05	1	1	1	2285.06
Q8K2G4	Bardet-Biedl syndrome 7 protein homolog OS=Mus musculus OX=10090 GN=Bbs7 PE=1 SV=1	Bbs7	9.09	6	6	6	2283.08
O54946	DnaJ homolog subfamily B member 6 OS=Mus musculus OX=10090 GN=Dnajb6 PE=1 SV=4	Dnajb6	3.01	1	1	1	2280.07
Q80UW8	DNA-directed RNA polymerases I, II, and III subunit RPABC1 OS=Mus musculus OX=10090 GN=Polr2e PE=1 SV=1	Polr2e	15.71	3	3	3	2278.06
P62876	DNA-directed RNA polymerases I, II, and III subunit RPABC5 OS=Mus musculus OX=10090 GN=Polr2l PE=3 SV=1	Polr2l	16.42	1	1	1	2276.06
Q80V31	Centrosomal protein of 104 kDa OS=Mus musculus OX=10090 GN=Cep104 PE=1 SV=1	Cep104	3.46	3	3	3	2221.07
O09167	Large ribosomal subunit protein eL21 OS=Mus musculus OX=10090 GN=Rpl21 PE=1 SV=4	Rpl21	11.88	2	2	2	2199.04
Q8C6E0	Cilia- and flagella-associated protein 36 OS=Mus musculus OX=10090 GN=Cfap36 PE=1 SV=1	Cfap36	10.5	3	3	3	2193.08
P61222	ATP-binding cassette sub-family E member 1 OS=Mus musculus OX=10090 GN=Abce1 PE=1 SV=1	Abce1	1.67	1	1	1	2176.06
Q9R0Y5	Adenylate kinase isoenzyme 1 OS=Mus musculus OX=10090 GN=Ak1 PE=1 SV=1	Ak1	6.19	1	1	1	2152.06
P31001	Desmin OS=Mus musculus OX=10090 GN=Des PE=1 SV=3	Des	12.79	6	3	3	2140.06
P97764	WW domain-binding protein 1 OS=Mus musculus OX=10090 GN=Wbp1 PE=1 SV=2	Wbp1	4.28	1	1	1	2132.06
Q8VDP4	Cell cycle and apoptosis regulator protein 2 OS=Mus musculus OX=10090 GN=Ccar2 PE=1 SV=2	Ccar2	3.69	3	3	3	2118.07
Q8CGF1	Rho GTPase-activating protein 29 OS=Mus musculus OX=10090 GN=Arhgap29 PE=1 SV=1	Arhgap29	4.34	5	5	5	2115.05
Q5U4F6	Cytoplasmic dynein 2 intermediate chain 2 OS=Mus musculus OX=10090 GN=Dync2i2 PE=1 SV=3	Dync2i2	3.91	2	2	2	2102.06
O35841	Apoptosis inhibitor 5 OS=Mus musculus OX=10090 GN=Api5 PE=1 SV=2	Api5	1.59	1	1	1	2092.06
Q8CCP0	Ribosome quality control complex subunit NEMF OS=Mus musculus OX=10090 GN=Nemf PE=1 SV=2	Nemf	3.01	3	3	3	2081.05
Q9ERU9	E3 SUMO-protein ligase RanBP2 OS=Mus musculus OX=10090 GN=Ranbp2 PE=1 SV=2	Ranbp2	0.36	1	1	1	2078.07
Q7M6Z4	Kinesin-like protein KIF27 OS=Mus musculus OX=10090 GN=Kif27 PE=1 SV=1	Kif27	1.58	2	2	2	2068.06
Q80Y75	DnaJ homolog subfamily B member 13 OS=Mus musculus OX=10090 GN=Dnajb13 PE=1 SV=1	Dnajb13	3.48	1	1	1	2068.06
Q03401	Cysteine-rich secretory protein 1 OS=Mus musculus OX=10090 GN=Crisp1 PE=2 SV=1	Crisp1	4.1	1	1	1	2067.06
Q91VD9	NADH-ubiquinone oxidoreductase 75 kDa subunit, mitochondrial OS=Mus musculus OX=10090 GN=Ndufs1 PE=1 SV=2	Ndufs1	6.33	4	4	4	2062.05
P32261	Antithrombin-III OS=Mus musculus OX=10090 GN=Serpinc1 PE=1 SV=1	Serpinc1	2.37	1	1	1	2061.07
Q9WUM4	Coronin-1C OS=Mus musculus OX=10090 GN=Coro1c PE=1 SV=2	Coro1c	5.91	3	3	3	2060.05
P68510	14-3-3 protein eta OS=Mus musculus OX=10090 GN=Ywhah PE=1 SV=2	Ywhah	5.69	1	1	1	2058.07
Q791V5	Mitochondrial carrier homolog 2 OS=Mus musculus OX=10090 GN=Mtch2 PE=1 SV=1	Mtch2	2.97	1	1	1	2036.05
P16332	Methylmalonyl-CoA mutase, mitochondrial OS=Mus musculus OX=10090 GN=Mmut PE=1 SV=2	Mmut	5.21	2	2	2	2015.07
Q99LB2	Dehydrogenase/reductase SDR family member 4 OS=Mus musculus OX=10090 GN=Dhrs4 PE=1 SV=3	Dhrs4	3.58	1	1	1	2013.05
Q8C1A5	Thimet oligopeptidase OS=Mus musculus OX=10090 GN=Thop1 PE=1 SV=1	Thop1	4.66	3	3	3	2008.06
Q62203	Splicing factor 3A subunit 2 OS=Mus musculus OX=10090 GN=Sf3a2 PE=1 SV=2	Sf3a2	4.21	2	2	2	2005.05
Q62465	Synaptic vesicle membrane protein VAT-1 homolog OS=Mus musculus OX=10090 GN=Vat1 PE=1 SV=3	Vat1	9.85	3	3	3	2001.06
Q5XJY5	Coatomer subunit delta OS=Mus musculus OX=10090 GN=Arcn1 PE=1 SV=2	Arcn1	4.11	2	2	2	2001.05
P63242	Eukaryotic translation initiation factor 5A-1 OS=Mus musculus OX=10090 GN=Eif5a PE=1 SV=2	Eif5a	7.79	1	1	1	1996.06
O35295	Transcriptional activator protein Pur-beta OS=Mus musculus OX=10090 GN=Purb PE=1 SV=3	Purb	2.78	1	1	1	1994.05
P70398	Probable ubiquitin carboxyl-terminal hydrolase FAF-X OS=Mus musculus OX=10090 GN=Usp9x PE=1 SV=2	Usp9x	0.35	1	1	1	1991.04
Q6PFX9	Poly [ADP-ribose] polymerase tankyrase-1 OS=Mus musculus OX=10090 GN=Tnks PE=1 SV=1	Tnks	1.59	2	2	2	1987.06
Q6P926	Spermatogenesis-associated protein 24 OS=Mus musculus OX=10090 GN=Spata24 PE=1 SV=1	Spata24	10.24	2	2	2	1981.08
P47915	Large ribosomal subunit protein eL29 OS=Mus musculus OX=10090 GN=Rpl29 PE=1 SV=2	Rpl29	5	1	1	1	1968.04
O88477	Insulin-like growth factor 2 mRNA-binding protein 1 OS=Mus musculus OX=10090 GN=Igf2bp1 PE=1 SV=1	Igf2bp1	2.25	1	1	1	1945.08
P28667	MARCKS-related protein OS=Mus musculus OX=10090 GN=Marcksl1 PE=1 SV=2	Marcksl1	14	2	2	2	1931.07
Q9CQZ1	Heat shock factor-binding protein 1 OS=Mus musculus OX=10090 GN=Hsbp1 PE=1 SV=1	Hsbp1	14.47	1	1	1	1930.06
Q60972	Histone-binding protein RBBP4 OS=Mus musculus OX=10090 GN=Rbbp4 PE=1 SV=5	Rbbp4	1.88	1	1	1	1930.05
Q3TDQ1	Dolichyl-diphosphooligosaccharide--protein glycosyltransferase subunit STT3B OS=Mus musculus OX=10090 GN=Stt3b PE=1 SV=2	Stt3b	2.43	2	2	2	1926.05
Q9D6R2	Isocitrate dehydrogenase [NAD] subunit alpha, mitochondrial OS=Mus musculus OX=10090 GN=Idh3a PE=1 SV=1	Idh3a	8.2	3	3	3	1925.05
Q62446	Peptidyl-prolyl cis-trans isomerase FKBP3 OS=Mus musculus OX=10090 GN=Fkbp3 PE=1 SV=2	Fkbp3	8.48	2	2	2	1923.06
P61327	Protein mago nashi homolog OS=Mus musculus OX=10090 GN=Magoh PE=2 SV=1	Magoh	7.53	1	1	1	1923.04
Q3UE17	RNA-binding protein MEX3D OS=Mus musculus OX=10090 GN=Mex3d PE=1 SV=2	Mex3d	1.71	1	1	1	1918.06
Q8R3N6	THO complex subunit 1 OS=Mus musculus OX=10090 GN=Thoc1 PE=1 SV=1	Thoc1	1.52	1	1	1	1914.07
Q60875	Rho guanine nucleotide exchange factor 2 OS=Mus musculus OX=10090 GN=Arhgef2 PE=1 SV=4	Arhgef2	2.94	3	3	3	1908.05
Q9CQC7	NADH dehydrogenase [ubiquinone] 1 beta subcomplex subunit 4 OS=Mus musculus OX=10090 GN=Ndufb4 PE=1 SV=3	Ndufb4	8.53	1	1	1	1891.05
Q5SUE7	Adenosine deaminase domain-containing protein 1 OS=Mus musculus OX=10090 GN=Adad1 PE=1 SV=1	Adad1	1.45	1	1	1	1887.04
O88844	Isocitrate dehydrogenase [NADP] cytoplasmic OS=Mus musculus OX=10090 GN=Idh1 PE=1 SV=2	Idh1	4.83	2	2	2	1866.05
Q80U19	Disheveled-associated activator of morphogenesis 2 OS=Mus musculus OX=10090 GN=Daam2 PE=1 SV=4	Daam2	4.66	5	5	5	1854.07
Q8CIE6	Coatomer subunit alpha OS=Mus musculus OX=10090 GN=Copa PE=1 SV=2	Copa	1.63	2	2	2	1851.05
Q76MZ3	Serine/threonine-protein phosphatase 2A 65 kDa regulatory subunit A alpha isoform OS=Mus musculus OX=10090 GN=Ppp2r1a PE=1 SV=3	Ppp2r1a	3.9	2	2	2	1849.05
P49718	DNA replication licensing factor MCM5 OS=Mus musculus OX=10090 GN=Mcm5 PE=1 SV=2	Mcm5	1.63	1	1	1	1842.05
Q99JX7	Nuclear RNA export factor 1 OS=Mus musculus OX=10090 GN=Nxf1 PE=1 SV=3	Nxf1	3.24	2	2	2	1841.04
O35343	Importin subunit alpha-3 OS=Mus musculus OX=10090 GN=Kpna4 PE=1 SV=1	Kpna4	2.69	1	1	1	1840.06
Q8BJS4	SUN domain-containing protein 2 OS=Mus musculus OX=10090 GN=Sun2 PE=1 SV=3	Sun2	3.28	2	2	2	1822.06
Q9JIX8	Apoptotic chromatin condensation inducer in the nucleus OS=Mus musculus OX=10090 GN=Acin1 PE=1 SV=3	Acin1	1.57	2	2	2	1820.05
Q9CQI7	U2 small nuclear ribonucleoprotein B'' OS=Mus musculus OX=10090 GN=Snrpb2 PE=1 SV=1	Snrpb2	4.89	1	1	1	1819.04
P63024	Vesicle-associated membrane protein 3 OS=Mus musculus OX=10090 GN=Vamp3 PE=1 SV=1	Vamp3	16.5	1	1	1	1811.08
P62855	Small ribosomal subunit protein eS26 OS=Mus musculus OX=10090 GN=Rps26 PE=1 SV=3	Rps26	10.43	1	1	1	1809.08
Q9JJ78	Lymphokine-activated killer T-cell-originated protein kinase OS=Mus musculus OX=10090 GN=Pbk PE=1 SV=1	Pbk	12.73	4	4	4	1808.04
Q9CZU3	Exosome RNA helicase MTR4 OS=Mus musculus OX=10090 GN=Mtrex PE=1 SV=1	Mtrex	2.21	2	2	2	1800.05
Q99MV7	RING finger protein 17 OS=Mus musculus OX=10090 GN=Rnf17 PE=1 SV=2	Rnf17	2.38	3	3	3	1799.06
Q99JY9	Actin-related protein 3 OS=Mus musculus OX=10090 GN=Actr3 PE=1 SV=3	Actr3	5.26	2	2	2	1798.05
O55131	Septin-7 OS=Mus musculus OX=10090 GN=Septin7 PE=1 SV=1	Septin7	2.98	1	1	1	1793.06
Q9D0R2	Threonine--tRNA ligase 1, cytoplasmic OS=Mus musculus OX=10090 GN=Tars1 PE=1 SV=2	Tars1	1.25	1	1	1	1793.05
P62627	Dynein light chain roadblock-type 1 OS=Mus musculus OX=10090 GN=Dynlrb1 PE=1 SV=3	Dynlrb1	12.5	1	1	1	1786.06
P62743	AP-2 complex subunit sigma OS=Mus musculus OX=10090 GN=Ap2s1 PE=1 SV=1	Ap2s1	15.49	2	2	2	1778.06
Q8C633	Calcium-binding and spermatid-specific protein 1 OS=Mus musculus OX=10090 GN=Cabs1 PE=1 SV=1	Cabs1	12.28	4	4	4	1777.04
Q3UHU5	Microtubule cross-linking factor 1 OS=Mus musculus OX=10090 GN=Mtcl1 PE=1 SV=1	Mtcl1	2.47	4	4	4	1776.05
Q91VT4	3-oxoacyl-[acyl-carrier-protein] reductase OS=Mus musculus OX=10090 GN=Cbr4 PE=1 SV=2	Cbr4	4.24	1	1	1	1770.04
P22315	Ferrochelatase, mitochondrial OS=Mus musculus OX=10090 GN=Fech PE=1 SV=3	Fech	3.08	1	1	1	1765.06
Q9EQQ2	Protein YIPF5 OS=Mus musculus OX=10090 GN=Yipf5 PE=1 SV=1	Yipf5	3.5	1	1	1	1765.05
Q922Q8	Leucine-rich repeat-containing protein 59 OS=Mus musculus OX=10090 GN=Lrrc59 PE=1 SV=1	Lrrc59	6.51	2	2	2	1756.05
Q9DC23	DnaJ homolog subfamily C member 10 OS=Mus musculus OX=10090 GN=Dnajc10 PE=1 SV=2	Dnajc10	1.51	1	1	1	1754.07
O54781	SRSF protein kinase 2 OS=Mus musculus OX=10090 GN=Srpk2 PE=1 SV=2	Srpk2	1.76	1	1	1	1737.06
Q01768	Nucleoside diphosphate kinase B OS=Mus musculus OX=10090 GN=Nme2 PE=1 SV=1	Nme2	6.58	1	1	1	1732.05
Q99LI7	Cleavage stimulation factor subunit 3 OS=Mus musculus OX=10090 GN=Cstf3 PE=1 SV=1	Cstf3	2.65	2	2	2	1722.05
Q921M3	Splicing factor 3B subunit 3 OS=Mus musculus OX=10090 GN=Sf3b3 PE=1 SV=1	Sf3b3	3.62	4	4	4	1722.04
Q9D6J6	NADH dehydrogenase [ubiquinone] flavoprotein 2, mitochondrial OS=Mus musculus OX=10090 GN=Ndufv2 PE=1 SV=2	Ndufv2	4.44	1	1	1	1721.05
P70265	6-phosphofructo-2-kinase/fructose-2,6-bisphosphatase 2 OS=Mus musculus OX=10090 GN=Pfkfb2 PE=1 SV=2	Pfkfb2	1.93	1	1	1	1703.05
Q8CJ40	Rootletin OS=Mus musculus OX=10090 GN=Crocc PE=1 SV=2	Crocc	4.28	8	8	8	1701.05
Q9JJY4	Probable ATP-dependent RNA helicase DDX20 OS=Mus musculus OX=10090 GN=Ddx20 PE=1 SV=2	Ddx20	2.55	2	2	2	1701.05
Q5DTY9	BTB/POZ domain-containing protein KCTD16 OS=Mus musculus OX=10090 GN=Kctd16 PE=1 SV=2	Kctd16	2.11	1	1	1	1698.04
P83093	Stromal interaction molecule 2 OS=Mus musculus OX=10090 GN=Stim2 PE=1 SV=2	Stim2	2.68	2	2	2	1694.04
P61957	Small ubiquitin-related modifier 2 OS=Mus musculus OX=10090 GN=Sumo2 PE=1 SV=1	Sumo2	12.63	1	1	1	1692.05
Q9DA69	Intraflagellar transport protein 43 homolog OS=Mus musculus OX=10090 GN=Ift43 PE=1 SV=2	Ift43	4.37	1	1	1	1686.04
Q9R0X4	Acyl-coenzyme A thioesterase 9, mitochondrial OS=Mus musculus OX=10090 GN=Acot9 PE=1 SV=1	Acot9	2.28	1	1	1	1680.04
Q91WD5	NADH dehydrogenase [ubiquinone] iron-sulfur protein 2, mitochondrial OS=Mus musculus OX=10090 GN=Ndufs2 PE=1 SV=1	Ndufs2	2.38	1	1	1	1676.05
Q3UGS4	Mapk-regulated corepressor-interacting protein 1 OS=Mus musculus OX=10090 GN=Mcrip1 PE=1 SV=1	Mcrip1	31.96	3	3	3	1669.05
O35226	26S proteasome non-ATPase regulatory subunit 4 OS=Mus musculus OX=10090 GN=Psmd4 PE=1 SV=1	Psmd4	3.19	1	1	1	1661.05
A2A9R3	Melanoma-associated antigen B4 OS=Mus musculus OX=10090 GN=Mageb4 PE=1 SV=1	Mageb4	4.14	2	2	2	1651.04
Q9D5R4	Spermatogenesis-associated protein 1 OS=Mus musculus OX=10090 GN=Spata1 PE=1 SV=1	Spata1	4.95	2	2	2	1642.05
Q9D7G0	Ribose-phosphate pyrophosphokinase 1 OS=Mus musculus OX=10090 GN=Prps1 PE=1 SV=4	Prps1	6.92	2	2	2	1638.05
Q61425	Hydroxyacyl-coenzyme A dehydrogenase, mitochondrial OS=Mus musculus OX=10090 GN=Hadh PE=1 SV=2	Hadh	3.18	1	1	1	1636.05
Q6PE01	U5 small nuclear ribonucleoprotein 40 kDa protein OS=Mus musculus OX=10090 GN=Snrnp40 PE=1 SV=1	Snrnp40	6.42	2	2	2	1629.06
Q8BTV1	Tumor suppressor candidate 3 OS=Mus musculus OX=10090 GN=Tusc3 PE=1 SV=1	Tusc3	5.76	2	2	2	1625.04
Q5IR70	Cancer-associated gene 1 protein homolog OS=Mus musculus OX=10090 GN=Cage1 PE=1 SV=2	Cage1	4.95	4	4	4	1622.06
Q9CZQ9	Bardet-Biedl syndrome 5 protein homolog OS=Mus musculus OX=10090 GN=Bbs5 PE=1 SV=1	Bbs5	3.23	1	1	1	1621.05
Q4FK66	Pre-mRNA-splicing factor 38A OS=Mus musculus OX=10090 GN=Prpf38a PE=1 SV=1	Prpf38a	2.56	1	1	1	1620.04
O08547	Vesicle-trafficking protein SEC22b OS=Mus musculus OX=10090 GN=Sec22b PE=1 SV=3	Sec22b	5.58	1	1	1	1617.06
P55821	Stathmin-2 OS=Mus musculus OX=10090 GN=Stmn2 PE=1 SV=1	Stmn2	5.59	1	1	1	1616.04
Q8BUR4	Dedicator of cytokinesis protein 1 OS=Mus musculus OX=10090 GN=Dock1 PE=1 SV=3	Dock1	2.14	4	4	4	1611.04
O08638	Myosin-11 OS=Mus musculus OX=10090 GN=Myh11 PE=1 SV=1	Myh11	1.01	2	2	1	1609.04
Q8C761	Cytoplasmic dynein 2 intermediate chain 1 OS=Mus musculus OX=10090 GN=Dync2i1 PE=1 SV=1	Dync2i1	3.3	3	3	3	1603.05
Q6NXY1	TBC1 domain family member 31 OS=Mus musculus OX=10090 GN=Tbc1d31 PE=1 SV=1	Tbc1d31	1.81	2	2	2	1601.04
Q68FF6	ARF GTPase-activating protein GIT1 OS=Mus musculus OX=10090 GN=Git1 PE=1 SV=1	Git1	1.17	1	1	1	1601.04
O70305	Ataxin-2 OS=Mus musculus OX=10090 GN=Atxn2 PE=1 SV=1	Atxn2	1.71	2	2	2	1595.04
Q921H8	3-ketoacyl-CoA thiolase A, peroxisomal OS=Mus musculus OX=10090 GN=Acaa1a PE=1 SV=1	Acaa1a	3.3	1	1	1	1591.07
Q9CPR7	Suppressor of IKBKE 1 OS=Mus musculus OX=10090 GN=Sike1 PE=1 SV=1	Sike1	6.76	1	1	1	1585.05
Q9D883	Splicing factor U2AF 35 kDa subunit OS=Mus musculus OX=10090 GN=U2af1 PE=1 SV=4	U2af1	9.21	2	2	2	1582.04
Q91YK0	Leucine-rich repeat-containing protein 49 OS=Mus musculus OX=10090 GN=Lrrc49 PE=1 SV=1	Lrrc49	5.25	3	3	3	1581.05
Q9R1P4	Proteasome subunit alpha type-1 OS=Mus musculus OX=10090 GN=Psma1 PE=1 SV=1	Psma1	4.56	1	1	1	1580.05
Q9EQ00	Ropporin-1-like protein OS=Mus musculus OX=10090 GN=Ropn1l PE=1 SV=2	Ropn1l	10.09	2	2	2	1577.04
Q3UM18	Large subunit GTPase 1 homolog OS=Mus musculus OX=10090 GN=Lsg1 PE=1 SV=2	Lsg1	1.71	1	1	1	1577.04
P97450	ATP synthase-coupling factor 6, mitochondrial OS=Mus musculus OX=10090 GN=Atp5pf PE=1 SV=1	Atp5pf	17.59	2	2	2	1573.03
Q61884	Meiosis-specific nuclear structural protein 1 OS=Mus musculus OX=10090 GN=Mns1 PE=1 SV=1	Mns1	2.04	1	1	1	1565.05
Q9QYS9	KH domain-containing RNA-binding protein QKI OS=Mus musculus OX=10090 GN=Qki PE=1 SV=1	Qki	3.81	1	1	1	1554.05
Q920F6	Structural maintenance of chromosomes protein 1B OS=Mus musculus OX=10090 GN=Smc1b PE=1 SV=1	Smc1b	0.96	1	1	1	1536.04
Q99L47	Hsc70-interacting protein OS=Mus musculus OX=10090 GN=St13 PE=1 SV=1	St13	6.47	2	2	2	1530.05
Q60597	2-oxoglutarate dehydrogenase complex component E1 OS=Mus musculus OX=10090 GN=Ogdh PE=1 SV=3	Ogdh	0.98	1	1	1	1526.05
Q80TI0	Protein Aster-B OS=Mus musculus OX=10090 GN=Gramd1b PE=1 SV=2	Gramd1b	2.85	2	2	2	1524.05
Q8K1X1	WD repeat-containing protein 11 OS=Mus musculus OX=10090 GN=Wdr11 PE=1 SV=1	Wdr11	4.66	5	5	5	1514.05
P48678	Prelamin-A/C OS=Mus musculus OX=10090 GN=Lmna PE=1 SV=2	Lmna	2.86	2	2	2	1513.03
Q9DAN8	Cystatin-12 OS=Mus musculus OX=10090 GN=Cst12 PE=1 SV=1	Cst12	7.03	1	1	1	1510.04
Q60718	Disintegrin and metalloproteinase domain-containing protein 2 OS=Mus musculus OX=10090 GN=Adam2 PE=1 SV=2	Adam2	1.5	1	1	1	1505.04
Q3UVG3	Protein FAM91A1 OS=Mus musculus OX=10090 GN=Fam91a1 PE=1 SV=1	Fam91a1	1.31	1	1	1	1498.04
P35585	AP-1 complex subunit mu-1 OS=Mus musculus OX=10090 GN=Ap1m1 PE=1 SV=3	Ap1m1	5.2	2	2	2	1496.04
Q8VHI7	Dynein regulatory complex subunit 2 OS=Mus musculus OX=10090 GN=Ccdc65 PE=1 SV=1	Ccdc65	1.62	1	1	1	1494.04
Q3V3N7	Bardet-Biedl syndrome 1 protein homolog OS=Mus musculus OX=10090 GN=Bbs1 PE=1 SV=1	Bbs1	2.36	1	1	1	1487.06
P35564	Calnexin OS=Mus musculus OX=10090 GN=Canx PE=1 SV=1	Canx	2.2	1	1	1	1469.05
P52503	NADH dehydrogenase [ubiquinone] iron-sulfur protein 6, mitochondrial OS=Mus musculus OX=10090 GN=Ndufs6 PE=1 SV=2	Ndufs6	19.83	2	2	2	1468.05
Q9D554	Splicing factor 3A subunit 3 OS=Mus musculus OX=10090 GN=Sf3a3 PE=1 SV=2	Sf3a3	2	1	1	1	1463.04
Q69Z89	Ras-associating and dilute domain-containing protein OS=Mus musculus OX=10090 GN=Radil PE=1 SV=2	Radil	1	1	1	1	1455.03
P63158	High mobility group protein B1 OS=Mus musculus OX=10090 GN=Hmgb1 PE=1 SV=2	Hmgb1	6.98	1	1	1	1454.06
Q8VDQ8	NAD-dependent protein deacetylase sirtuin-2 OS=Mus musculus OX=10090 GN=Sirt2 PE=1 SV=2	Sirt2	3.08	1	1	1	1442.04
Q64327	Male-enhanced antigen 1 OS=Mus musculus OX=10090 GN=Mea1 PE=1 SV=1	Mea1	7.47	1	1	1	1439.06
Q8JZX3	POC1 centriolar protein homolog A OS=Mus musculus OX=10090 GN=Poc1a PE=2 SV=2	Poc1a	2.96	1	1	1	1433.05
Q9R1P3	Proteasome subunit beta type-2 OS=Mus musculus OX=10090 GN=Psmb2 PE=1 SV=1	Psmb2	4.98	1	1	1	1433.04
Q9Z1Z2	Serine-threonine kinase receptor-associated protein OS=Mus musculus OX=10090 GN=Strap PE=1 SV=2	Strap	3.14	1	1	1	1432.05
Q9D2H9	Dynein axonemal assembly factor 1 OS=Mus musculus OX=10090 GN=Dnaaf1 PE=1 SV=1	Dnaaf1	3.15	2	2	2	1422.03
O88685	26S proteasome regulatory subunit 6A OS=Mus musculus OX=10090 GN=Psmc3 PE=1 SV=2	Psmc3	6.56	2	2	2	1420.04
Q8BUV3	Gephyrin OS=Mus musculus OX=10090 GN=Gphn PE=1 SV=2	Gphn	1.56	1	1	1	1420.04
Q569Z6	Thyroid hormone receptor-associated protein 3 OS=Mus musculus OX=10090 GN=Thrap3 PE=1 SV=1	Thrap3	2.73	2	2	2	1417.04
P62488	DNA-directed RNA polymerase II subunit RPB7 OS=Mus musculus OX=10090 GN=Polr2g PE=1 SV=1	Polr2g	14.53	2	2	2	1406.05
Q99PT1	Rho GDP-dissociation inhibitor 1 OS=Mus musculus OX=10090 GN=Arhgdia PE=1 SV=3	Arhgdia	7.84	1	1	1	1405.05
Q9WTQ5	A-kinase anchor protein 12 OS=Mus musculus OX=10090 GN=Akap12 PE=1 SV=1	Akap12	2.38	3	3	3	1402.04
Q4U2R1	E3 ubiquitin-protein ligase HERC2 OS=Mus musculus OX=10090 GN=Herc2 PE=1 SV=3	Herc2	1.7	7	7	7	1394.05
Q9CZY3	Ubiquitin-conjugating enzyme E2 variant 1 OS=Mus musculus OX=10090 GN=Ube2v1 PE=1 SV=1	Ube2v1	6.8	1	1	1	1394.04
Q9DAW6	U4/U6 small nuclear ribonucleoprotein Prp4 OS=Mus musculus OX=10090 GN=Prpf4 PE=1 SV=1	Prpf4	2.3	1	1	1	1388.04
Q61598	Rab GDP dissociation inhibitor beta OS=Mus musculus OX=10090 GN=Gdi2 PE=1 SV=1	Gdi2	2.7	1	1	1	1386.05
Q8CGU1	Calcium-binding and coiled-coil domain-containing protein 1 OS=Mus musculus OX=10090 GN=Calcoco1 PE=1 SV=2	Calcoco1	2.17	1	1	1	1381.05
Q8BI79	Coiled-coil domain-containing protein 40 OS=Mus musculus OX=10090 GN=Ccdc40 PE=1 SV=1	Ccdc40	5.96	6	6	6	1381.04
P59729	Ras and Rab interactor 3 OS=Mus musculus OX=10090 GN=Rin3 PE=1 SV=2	Rin3	0.71	1	1	1	1380.03
Q9WUK2	Eukaryotic translation initiation factor 4H OS=Mus musculus OX=10090 GN=Eif4h PE=1 SV=3	Eif4h	5.24	1	1	1	1372.04
Q91WJ8	Far upstream element-binding protein 1 OS=Mus musculus OX=10090 GN=Fubp1 PE=1 SV=1	Fubp1	4.3	2	2	2	1368.05
Q8C804	Spindle and centriole-associated protein 1 OS=Mus musculus OX=10090 GN=Spice1 PE=1 SV=2	Spice1	1.05	1	1	1	1367.03
P97801	Survival motor neuron protein OS=Mus musculus OX=10090 GN=Smn1 PE=1 SV=1	Smn1	4.51	1	1	1	1362.05
Q9DCT2	NADH dehydrogenase [ubiquinone] iron-sulfur protein 3, mitochondrial OS=Mus musculus OX=10090 GN=Ndufs3 PE=1 SV=2	Ndufs3	9.89	2	2	2	1360.05
P26516	26S proteasome non-ATPase regulatory subunit 7 OS=Mus musculus OX=10090 GN=Psmd7 PE=1 SV=2	Psmd7	5.92	2	2	2	1356.04
Q9QXD6	Fructose-1,6-bisphosphatase 1 OS=Mus musculus OX=10090 GN=Fbp1 PE=1 SV=3	Fbp1	3.85	1	1	1	1353.06
Q62419	Endophilin-A2 OS=Mus musculus OX=10090 GN=Sh3gl1 PE=1 SV=1	Sh3gl1	3.26	1	1	0	1351.04
Q9EPU4	Cleavage and polyadenylation specificity factor subunit 1 OS=Mus musculus OX=10090 GN=Cpsf1 PE=1 SV=1	Cpsf1	0.76	1	1	1	1347.04
Q8BHG1	Nardilysin OS=Mus musculus OX=10090 GN=Nrdc PE=1 SV=1	Nrdc	0.95	1	1	1	1342.04
A0A1D9BZF0	Germ cell nuclear acidic protein OS=Mus musculus OX=10090 GN=Gcna PE=1 SV=1	Gcna	1.78	1	1	1	1333.03
Q80W49	Beta/gamma crystallin domain-containing protein 3 OS=Mus musculus OX=10090 GN=Crybg3 PE=1 SV=2	Crybg3	3.58	3	3	3	1331.05
P26039	Talin-1 OS=Mus musculus OX=10090 GN=Tln1 PE=1 SV=2	Tln1	0.87	2	2	2	1328.04
P21107	Tropomyosin alpha-3 chain OS=Mus musculus OX=10090 GN=Tpm3 PE=1 SV=3	Tpm3	7.02	2	1	1	1327.04
Q9DAM7	Transmembrane protein 263 OS=Mus musculus OX=10090 GN=Tmem263 PE=1 SV=1	Tmem263	26.96	2	2	2	1326.05
Q4KML4	Costars family protein ABRACL OS=Mus musculus OX=10090 GN=Abracl PE=1 SV=1	Abracl	11.11	1	1	1	1325.03
Q03173	Protein enabled homolog OS=Mus musculus OX=10090 GN=Enah PE=1 SV=2	Enah	2.62	2	2	2	1324.04
G5E870	E3 ubiquitin-protein ligase TRIP12 OS=Mus musculus OX=10090 GN=Trip12 PE=1 SV=1	Trip12	0.49	1	1	1	1317.04
P99026	Proteasome subunit beta type-4 OS=Mus musculus OX=10090 GN=Psmb4 PE=1 SV=1	Psmb4	3.41	1	1	1	1305.03
Q9CQ54	NADH dehydrogenase [ubiquinone] 1 subunit C2 OS=Mus musculus OX=10090 GN=Ndufc2 PE=1 SV=1	Ndufc2	10.83	1	1	1	1303.05
Q9JHI7	Exosome complex component RRP45 OS=Mus musculus OX=10090 GN=Exosc9 PE=1 SV=1	Exosc9	2.28	1	1	1	1296.04
O09130	NFATC2-interacting protein OS=Mus musculus OX=10090 GN=Nfatc2ip PE=1 SV=1	Nfatc2ip	3.88	1	1	1	1289.06
A2ARZ3	Fibrous sheath-interacting protein 2 OS=Mus musculus OX=10090 GN=Fsip2 PE=1 SV=3	Fsip2	0.26	2	2	2	1289.03
A2AC93	Dynein axonemal intermediate chain 2 OS=Mus musculus OX=10090 GN=Dnai2 PE=1 SV=2	Dnai2	1.77	1	1	1	1275.04
Q69Z23	Dynein axonemal heavy chain 17 OS=Mus musculus OX=10090 GN=Dnah17 PE=1 SV=2	Dnah17	0.27	1	1	1	1274.05
Q9CZ30	Obg-like ATPase 1 OS=Mus musculus OX=10090 GN=Ola1 PE=1 SV=1	Ola1	7.32	3	3	3	1274.03
P28652	Calcium/calmodulin-dependent protein kinase type II subunit beta OS=Mus musculus OX=10090 GN=Camk2b PE=1 SV=2	Camk2b	2.4	1	1	1	1262.04
Q8VDJ3	Vigilin OS=Mus musculus OX=10090 GN=Hdlbp PE=1 SV=1	Hdlbp	2.68	3	3	3	1256.04
P28741	Kinesin-like protein KIF3A OS=Mus musculus OX=10090 GN=Kif3a PE=1 SV=2	Kif3a	4.71	3	3	2	1252.04
Q07417	Short-chain specific acyl-CoA dehydrogenase, mitochondrial OS=Mus musculus OX=10090 GN=Acads PE=1 SV=2	Acads	5.34	2	2	2	1250.04
Q61241	Testis-specific serine/threonine-protein kinase 1 OS=Mus musculus OX=10090 GN=Tssk1b PE=1 SV=2	Tssk1	5.21	2	2	2	1247.04
P58771	Tropomyosin alpha-1 chain OS=Mus musculus OX=10090 GN=Tpm1 PE=1 SV=1	Tpm1	7.04	2	1	1	1245.04
Q3UKJ7	WD40 repeat-containing protein SMU1 OS=Mus musculus OX=10090 GN=Smu1 PE=2 SV=2	Smu1	1.95	1	1	1	1244.04
Q91VW3	SH3 domain-binding glutamic acid-rich-like protein 3 OS=Mus musculus OX=10090 GN=Sh3bgrl3 PE=1 SV=1	Sh3bgrl3	10.75	1	1	1	1243.03
Q9D1E6	Tubulin-folding cofactor B OS=Mus musculus OX=10090 GN=Tbcb PE=1 SV=2	Tbcb	3.69	1	1	1	1238.03
P21550	Beta-enolase OS=Mus musculus OX=10090 GN=Eno3 PE=1 SV=3	Eno3	3.46	1	1	1	1228.04
Q9CZS1	Aldehyde dehydrogenase X, mitochondrial OS=Mus musculus OX=10090 GN=Aldh1b1 PE=1 SV=1	Aldh1b1	2.7	1	1	1	1224.04
P70385	17-beta-hydroxysteroid dehydrogenase type 3 OS=Mus musculus OX=10090 GN=Hsd17b3 PE=1 SV=2	Hsd17b3	3.28	1	1	1	1223.03
Q9Z210	Peroxisomal membrane protein 11B OS=Mus musculus OX=10090 GN=Pex11b PE=1 SV=1	Pex11b	4.25	1	1	1	1223.03
O70310	Glycylpeptide N-tetradecanoyltransferase 1 OS=Mus musculus OX=10090 GN=Nmt1 PE=1 SV=1	Nmt1	4.84	2	1	1	1222.04
Q9CQ43	Deoxyuridine 5'-triphosphate nucleotidohydrolase OS=Mus musculus OX=10090 GN=Dut PE=1 SV=1	Dut	6.17	1	1	1	1221.03
Q8VHD8	Hornerin OS=Mus musculus OX=10090 GN=Hrnr PE=1 SV=1	Hrnr	3.93	1	1	1	1216.04
P50516	V-type proton ATPase catalytic subunit A OS=Mus musculus OX=10090 GN=Atp6v1a PE=1 SV=2	Atp6v1a	3.4	2	2	2	1212.04
Q8CBW3	Abl interactor 1 OS=Mus musculus OX=10090 GN=Abi1 PE=1 SV=3	Abi1	3.33	1	1	1	1212.03
Q5NCX5	Neuralized-like protein 4 OS=Mus musculus OX=10090 GN=Neurl4 PE=1 SV=1	Neurl4	1.6	2	2	2	1211.04
Q6VH22	Intraflagellar transport protein 172 homolog OS=Mus musculus OX=10090 GN=Ift172 PE=1 SV=1	Ift172	1.37	2	2	2	1208.04
Q7TPH6	E3 ubiquitin-protein ligase MYCBP2 OS=Mus musculus OX=10090 GN=Mycbp2 PE=1 SV=3	Mycbp2	0.21	1	1	1	1208.03
Q3UHD6	Sorting nexin-27 OS=Mus musculus OX=10090 GN=Snx27 PE=1 SV=2	Snx27	1.3	1	1	0	1202.02
O35648	Centrin-3 OS=Mus musculus OX=10090 GN=Cetn3 PE=1 SV=1	Cetn3	7.19	1	1	1	1197.04
Q922P9	Cytokine-like nuclear factor N-PAC OS=Mus musculus OX=10090 GN=Glyr1 PE=1 SV=1	Glyr1	2.38	1	1	1	1197.04
Q8BT07	Centrosomal protein of 55 kDa OS=Mus musculus OX=10090 GN=Cep55 PE=1 SV=2	Cep55	2.38	1	1	1	1190.04
Q91WC3	Long-chain-fatty-acid--CoA ligase 6 OS=Mus musculus OX=10090 GN=Acsl6 PE=1 SV=1	Acsl6	1.43	1	1	1	1188.04
Q80UG5	Septin-9 OS=Mus musculus OX=10090 GN=Septin9 PE=1 SV=1	Septin9	3.09	2	2	2	1188.03
Q99K85	Phosphoserine aminotransferase OS=Mus musculus OX=10090 GN=Psat1 PE=1 SV=1	Psat1	3.51	1	1	1	1170.04
A2AKX3	Probable helicase senataxin OS=Mus musculus OX=10090 GN=Setx PE=1 SV=1	Setx	0.79	2	2	2	1170.03
Q8R1A4	Dedicator of cytokinesis protein 7 OS=Mus musculus OX=10090 GN=Dock7 PE=1 SV=3	Dock7	0.52	1	1	1	1170.03
Q64521	Glycerol-3-phosphate dehydrogenase, mitochondrial OS=Mus musculus OX=10090 GN=Gpd2 PE=1 SV=2	Gpd2	1.51	1	1	1	1168.04
Q99LC2	Cleavage stimulation factor subunit 1 OS=Mus musculus OX=10090 GN=Cstf1 PE=1 SV=1	Cstf1	8.35	2	2	2	1166.04
Q99JT2	Serine/threonine-protein kinase 26 OS=Mus musculus OX=10090 GN=Stk26 PE=1 SV=1	Stk26	5.53	2	2	2	1158.04
Q921M4	Golgin subfamily A member 2 OS=Mus musculus OX=10090 GN=Golga2 PE=1 SV=3	Golga2	1.2	1	1	1	1156.03
P35123	Ubiquitin carboxyl-terminal hydrolase 4 OS=Mus musculus OX=10090 GN=Usp4 PE=1 SV=3	Usp4	1.25	1	1	1	1153.04
Q811G0	Protein PTHB1 OS=Mus musculus OX=10090 GN=Bbs9 PE=1 SV=2	Bbs9	1.58	1	1	1	1152.05
Q61481	Dual specificity calcium/calmodulin-dependent 3',5'-cyclic nucleotide phosphodiesterase 1A OS=Mus musculus OX=10090 GN=Pde1a PE=1 SV=3	Pde1a	2.02	1	1	1	1148.03
O55029	Coatomer subunit beta' OS=Mus musculus OX=10090 GN=Copb2 PE=1 SV=2	Copb2	2.98	2	2	2	1138.03
Q9DAM1	Leucine-rich repeat-containing protein 34 OS=Mus musculus OX=10090 GN=Lrrc34 PE=1 SV=1	Lrrc34	3.37	1	1	1	1134.04
Q9CY58	SERPINE1 mRNA-binding protein 1 OS=Mus musculus OX=10090 GN=Serbp1 PE=1 SV=2	Serbp1	7.62	2	2	2	1122.03
Q9Z2V5	Histone deacetylase 6 OS=Mus musculus OX=10090 GN=Hdac6 PE=1 SV=3	Hdac6	0.96	1	1	1	1121.03
P08228	Superoxide dismutase [Cu-Zn] OS=Mus musculus OX=10090 GN=Sod1 PE=1 SV=2	Sod1	7.79	1	1	1	1116.03
Q9DBG5	Perilipin-3 OS=Mus musculus OX=10090 GN=Plin3 PE=1 SV=1	Plin3	2.52	1	1	1	1110.03
P35279	Ras-related protein Rab-6A OS=Mus musculus OX=10090 GN=Rab6a PE=1 SV=4	Rab6a	5.29	1	1	1	1109.03
Q61166	Microtubule-associated protein RP/EB family member 1 OS=Mus musculus OX=10090 GN=Mapre1 PE=1 SV=3	Mapre1	3.36	1	1	1	1108.03
Q9CR16	Peptidyl-prolyl cis-trans isomerase D OS=Mus musculus OX=10090 GN=Ppid PE=1 SV=3	Ppid	2.43	1	1	1	1106.03
P51807	Dynein light chain Tctex-type 1 OS=Mus musculus OX=10090 GN=Dynlt1 PE=1 SV=1	Dynlt1b	8.85	1	1	1	1098.03
P46467	Vacuolar protein sorting-associated protein 4B OS=Mus musculus OX=10090 GN=Vps4b PE=1 SV=2	Vps4b	2.7	1	1	0	1097.04
P56812	Programmed cell death protein 5 OS=Mus musculus OX=10090 GN=Pdcd5 PE=1 SV=3	Pdcd5	9.52	1	1	1	1087.03
P49817	Caveolin-1 OS=Mus musculus OX=10090 GN=Cav1 PE=1 SV=1	Cav1	5.06	1	1	1	1080.02
O70579	Peroxisomal membrane protein PMP34 OS=Mus musculus OX=10090 GN=Slc25a17 PE=1 SV=1	Slc25a17	9.77	3	3	3	1068.03
O88544	COP9 signalosome complex subunit 4 OS=Mus musculus OX=10090 GN=Cops4 PE=1 SV=1	Cops4	6.9	2	2	2	1065.04
Q91W50	Cold shock domain-containing protein E1 OS=Mus musculus OX=10090 GN=Csde1 PE=1 SV=1	Csde1	1.25	1	1	1	1061.03
Q8C1Z7	Bardet-Biedl syndrome 4 protein homolog OS=Mus musculus OX=10090 GN=Bbs4 PE=1 SV=1	Bbs4	2.5	1	1	1	1043.04
Q8CFQ3	RNA helicase aquarius OS=Mus musculus OX=10090 GN=Aqr PE=1 SV=2	Aqr	0.61	1	1	1	1043.03
Q9DBD0	Inhibitor of carbonic anhydrase OS=Mus musculus OX=10090 GN=Inhca PE=1 SV=1	Inhca	1.57	1	1	1	1034.03
P83510	Traf2 and NCK-interacting protein kinase OS=Mus musculus OX=10090 GN=Tnik PE=1 SV=2	Tnik	0.91	1	1	0	1033.03
Q9Z1Q5	Chloride intracellular channel protein 1 OS=Mus musculus OX=10090 GN=Clic1 PE=1 SV=3	Clic1	3.73	1	1	1	1030.02
Q8C0L0	Thioredoxin-related transmembrane protein 4 OS=Mus musculus OX=10090 GN=Tmx4 PE=1 SV=2	Tmx4	3.58	1	1	1	1028.03
Q99M31	Heat shock 70 kDa protein 14 OS=Mus musculus OX=10090 GN=Hspa14 PE=1 SV=2	Hspa14	2.16	1	1	1	1021.03
Q8BVW3	Tripartite motif-containing protein 14 OS=Mus musculus OX=10090 GN=Trim14 PE=1 SV=2	Trim14	2.05	1	1	1	1021.02
Q5SWU9	Acetyl-CoA carboxylase 1 OS=Mus musculus OX=10090 GN=Acaca PE=1 SV=1	Acaca	0.55	1	1	1	1020.03
Q9JK48	Endophilin-B1 OS=Mus musculus OX=10090 GN=Sh3glb1 PE=1 SV=1	Sh3glb1	3.56	1	1	1	1017.04
Q8CJG0	Protein argonaute-2 OS=Mus musculus OX=10090 GN=Ago2 PE=1 SV=3	Ago2	1.16	1	1	1	1017.03
Q3UJB9	Enhancer of mRNA-decapping protein 4 OS=Mus musculus OX=10090 GN=Edc4 PE=1 SV=2	Edc4	1.64	2	2	2	1009.03
Q924M7	Mannose-6-phosphate isomerase OS=Mus musculus OX=10090 GN=Mpi PE=1 SV=1	Mpi	3.55	1	1	1	1007.03
P19096	Fatty acid synthase OS=Mus musculus OX=10090 GN=Fasn PE=1 SV=2	Fasn	0.44	1	1	1	1006.03
Q9Z1D1	Eukaryotic translation initiation factor 3 subunit G OS=Mus musculus OX=10090 GN=Eif3g PE=1 SV=2	Eif3g	2.81	1	1	1	1001.03
P83741	Serine/threonine-protein kinase WNK1 OS=Mus musculus OX=10090 GN=Wnk1 PE=1 SV=2	Wnk1	0.42	1	1	1	999.024
P61514	Large ribosomal subunit protein eL43 OS=Mus musculus OX=10090 GN=Rpl37a PE=1 SV=2	Rpl37a	13.04	1	1	1	997.034
Q8BHL8	Proteasome inhibitor PI31 subunit OS=Mus musculus OX=10090 GN=Psmf1 PE=1 SV=1	Psmf1	4.8	1	1	1	996.037
Q9Z1J3	Cysteine desulfurase OS=Mus musculus OX=10090 GN=Nfs1 PE=1 SV=3	Nfs1	1.96	1	1	1	996.027
Q8K0T2	Cytoplasmic dynein 2 light intermediate chain 1 OS=Mus musculus OX=10090 GN=Dync2li1 PE=1 SV=1	Dync2li1	5.98	2	2	2	990.025
Q68FF0	SANT and BTB domain regulator of class switch recombination OS=Mus musculus OX=10090 GN=Sanbr PE=1 SV=2	Sanbr	1.67	1	1	1	985.035
P98064	Mannan-binding lectin serine protease 1 OS=Mus musculus OX=10090 GN=Masp1 PE=1 SV=2	Masp1	1.56	1	1	1	982.021
Q8K1R7	Serine/threonine-protein kinase Nek9 OS=Mus musculus OX=10090 GN=Nek9 PE=1 SV=2	Nek9	1.32	1	1	1	978.032
Q9CSN1	SNW domain-containing protein 1 OS=Mus musculus OX=10090 GN=Snw1 PE=1 SV=3	Snw1	3.36	2	2	2	966.024
Q61753	D-3-phosphoglycerate dehydrogenase OS=Mus musculus OX=10090 GN=Phgdh PE=1 SV=3	Phgdh	5.25	2	2	2	965.032
Q8BI72	CDKN2A-interacting protein OS=Mus musculus OX=10090 GN=Cdkn2aip PE=1 SV=1	Cdkn2aip	2.49	1	1	1	956.04
P25206	DNA replication licensing factor MCM3 OS=Mus musculus OX=10090 GN=Mcm3 PE=1 SV=2	Mcm3	0.99	1	1	1	945.015
O08553	Dihydropyrimidinase-related protein 2 OS=Mus musculus OX=10090 GN=Dpysl2 PE=1 SV=2	Dpysl2	2.27	1	1	1	944.033
Q6ZPG2	WD repeat-containing protein 90 OS=Mus musculus OX=10090 GN=Wdr90 PE=1 SV=2	Wdr90	1.17	2	2	2	944.028
Q9JJV2	Profilin-2 OS=Mus musculus OX=10090 GN=Pfn2 PE=1 SV=3	Pfn2	10	1	1	1	942.027
P08003	Protein disulfide-isomerase A4 OS=Mus musculus OX=10090 GN=Pdia4 PE=1 SV=3	Pdia4	1.88	1	1	1	939.024
E9PVA8	Stalled ribosome sensor GCN1 OS=Mus musculus OX=10090 GN=Gcn1 PE=1 SV=1	Gcn1	0.37	1	1	1	931.024
P10711	Transcription elongation factor A protein 1 OS=Mus musculus OX=10090 GN=Tcea1 PE=1 SV=2	Tcea1	3.32	1	1	1	919.029
P70388	DNA repair protein RAD50 OS=Mus musculus OX=10090 GN=Rad50 PE=1 SV=1	Rad50	0.91	1	1	1	919.029
Q9CR51	V-type proton ATPase subunit G 1 OS=Mus musculus OX=10090 GN=Atp6v1g1 PE=1 SV=3	Atp6v1g1	9.32	1	1	1	915.032
O70591	Prefoldin subunit 2 OS=Mus musculus OX=10090 GN=Pfdn2 PE=1 SV=2	Pfdn2	9.09	1	1	1	912.032
Q8K057	Intraflagellar transport protein 80 homolog OS=Mus musculus OX=10090 GN=Ift80 PE=1 SV=1	Ift80	1.54	1	1	1	905.027
Q8BJW6	Eukaryotic translation initiation factor 2A OS=Mus musculus OX=10090 GN=Eif2a PE=1 SV=2	Eif2a	2.41	1	1	1	904.032
O54863	Testis-specific serine/threonine-protein kinase 2 OS=Mus musculus OX=10090 GN=Tssk2 PE=1 SV=2	Tssk2	5.87	2	1	1	902.029
Q8R1K1	Ubiquitin-associated domain-containing protein 2 OS=Mus musculus OX=10090 GN=Ubac2 PE=1 SV=1	Ubac2	3.19	1	1	1	884.021
Q811W1	Alanine and arginine-rich domain-containing protein OS=Mus musculus OX=10090 GN=Aard PE=2 SV=1	Aard	5.99	1	1	1	879.024
Q9CQX2	Cytochrome b5 type B OS=Mus musculus OX=10090 GN=Cyb5b PE=1 SV=1	Cyb5b	8.9	1	1	1	877.028
Q9D1A2	Cytosolic non-specific dipeptidase OS=Mus musculus OX=10090 GN=Cndp2 PE=1 SV=1	Cndp2	4.42	2	2	2	874.025
Q923D4	Splicing factor 3B subunit 5 OS=Mus musculus OX=10090 GN=Sf3b5 PE=1 SV=1	Sf3b5	17.44	1	1	1	872.037
O35215	D-dopachrome decarboxylase OS=Mus musculus OX=10090 GN=Ddt PE=1 SV=3	Ddt	10.17	1	1	1	871.028
Q8BPU7	Engulfment and cell motility protein 1 OS=Mus musculus OX=10090 GN=Elmo1 PE=1 SV=2	Elmo1	1.51	1	1	1	869.031
P60670	Nuclear protein localization protein 4 homolog OS=Mus musculus OX=10090 GN=Nploc4 PE=1 SV=3	Nploc4	1.64	1	1	1	858.023
D6MZJ6	Sphingomyelin phosphodiesterase 5 OS=Mus musculus OX=10090 GN=Smpd5 PE=1 SV=1	Smpd5	2.07	1	1	1	852.03
P97930	Thymidylate kinase OS=Mus musculus OX=10090 GN=Dtymk PE=1 SV=2	Dtymk	5.19	1	1	1	841.02
Q8JZM7	Parafibromin OS=Mus musculus OX=10090 GN=Cdc73 PE=1 SV=1	Cdc73	1.88	1	1	1	840.019
Q6P6I6	DNA-directed RNA polymerase II subunit GRINL1A OS=Mus musculus OX=10090 GN=Polr2m PE=2 SV=2	Polr2m	2.73	1	1	1	837.023
Q7TT37	Elongator complex protein 1 OS=Mus musculus OX=10090 GN=Elp1 PE=1 SV=2	Elp1	1.8	2	2	2	824.027
Q80VJ8	Protein KASH5 OS=Mus musculus OX=10090 GN=Kash5 PE=1 SV=3	Kash5	1.39	1	1	1	820.016
Q8JZQ9	Eukaryotic translation initiation factor 3 subunit B OS=Mus musculus OX=10090 GN=Eif3b PE=1 SV=1	Eif3b	1.12	1	1	1	814.018
P26350	Prothymosin alpha OS=Mus musculus OX=10090 GN=Ptma PE=1 SV=2	Ptma	11.71	1	1	1	812.028
Q9EP89	Serine beta-lactamase-like protein LACTB, mitochondrial OS=Mus musculus OX=10090 GN=Lactb PE=1 SV=1	Lactb	1.81	1	1	1	782.024
Q923D5	WW domain-binding protein 11 OS=Mus musculus OX=10090 GN=Wbp11 PE=1 SV=2	Wbp11	1.72	1	1	1	750.024
P57759	Endoplasmic reticulum resident protein 29 OS=Mus musculus OX=10090 GN=Erp29 PE=1 SV=2	Erp29	3.82	1	1	1	749.017
Q922Y1	UBX domain-containing protein 1 OS=Mus musculus OX=10090 GN=Ubxn1 PE=1 SV=1	Ubxn1	4.04	1	1	1	745.022
Q99104	Unconventional myosin-Va OS=Mus musculus OX=10090 GN=Myo5a PE=1 SV=2	Myo5a	1.3	2	2	2	740.02
P24472	Glutathione S-transferase A4 OS=Mus musculus OX=10090 GN=Gsta4 PE=1 SV=3	Gsta4	5.41	1	1	1	734.028
Q64012	RNA-binding protein Raly OS=Mus musculus OX=10090 GN=Raly PE=1 SV=3	Raly	5.13	1	1	1	731.031
Q99JX4	Eukaryotic translation initiation factor 3 subunit M OS=Mus musculus OX=10090 GN=Eif3m PE=1 SV=1	Eif3m	2.67	1	1	1	723.019
P70188	Kinesin-associated protein 3 OS=Mus musculus OX=10090 GN=Kifap3 PE=1 SV=1	Kifap3	1.64	1	1	1	716.024
Q8K3U4	Beta-defensin 36 OS=Mus musculus OX=10090 GN=Defb36 PE=3 SV=2	Defb36	10.45	1	1	1	708.015
Q8VE70	Programmed cell death protein 10 OS=Mus musculus OX=10090 GN=Pdcd10 PE=1 SV=1	Pdcd10	5.19	1	1	1	704.025
P70168	Importin subunit beta-1 OS=Mus musculus OX=10090 GN=Kpnb1 PE=1 SV=2	Kpnb1	1.71	1	1	1	703.032
Q9ERA6	Tuftelin-interacting protein 11 OS=Mus musculus OX=10090 GN=Tfip11 PE=1 SV=1	Tfip11	1.19	1	1	1	692.02
Q60764	Probable E3 ubiquitin-protein ligase makorin-3 OS=Mus musculus OX=10090 GN=Mkrn3 PE=2 SV=2	Mkrn3	1.84	1	1	0	692.017
Q61216	Double-strand break repair protein MRE11 OS=Mus musculus OX=10090 GN=Mre11 PE=1 SV=1	Mre11a	1.42	1	1	1	679.018
Q9ESZ8	General transcription factor II-I OS=Mus musculus OX=10090 GN=Gtf2i PE=1 SV=3	Gtf2i	1.2	1	1	1	677.023
Q02053	Ubiquitin-like modifier-activating enzyme 1 OS=Mus musculus OX=10090 GN=Uba1 PE=1 SV=1	Uba1	1.23	1	1	1	677.022
E9PZJ8	Activating signal cointegrator 1 complex subunit 3 OS=Mus musculus OX=10090 GN=Ascc3 PE=1 SV=1	Ascc3	0.41	1	1	1	677.018
O55234	Proteasome subunit beta type-5 OS=Mus musculus OX=10090 GN=Psmb5 PE=1 SV=3	Psmb5	3.79	1	1	1	676.021
Q3UGF1	WD repeat-containing protein 19 OS=Mus musculus OX=10090 GN=Wdr19 PE=1 SV=1	Wdr19	0.82	1	1	1	672.024
P17710	Hexokinase-1 OS=Mus musculus OX=10090 GN=Hk1 PE=1 SV=3	Hk1	1.13	1	1	1	671.018
Q64727	Vinculin OS=Mus musculus OX=10090 GN=Vcl PE=1 SV=4	Vcl	1.22	1	1	1	663.025
P51667	Myosin regulatory light chain 2, ventricular/cardiac muscle isoform OS=Mus musculus OX=10090 GN=Myl2 PE=1 SV=3	Myl2	6.02	1	1	1	662.022
Q61510	E3 ubiquitin/ISG15 ligase TRIM25 OS=Mus musculus OX=10090 GN=Trim25 PE=1 SV=2	Trim25	1.89	1	1	1	662.018
Q8CGC4	Protein LSM14 homolog B OS=Mus musculus OX=10090 GN=Lsm14b PE=1 SV=3	Lsm14b	2.86	1	1	1	659.019
Q9WVK4	EH domain-containing protein 1 OS=Mus musculus OX=10090 GN=Ehd1 PE=1 SV=1	Ehd1	2.25	1	1	1	633.021
O35594	Intraflagellar transport protein 81 homolog OS=Mus musculus OX=10090 GN=Ift81 PE=1 SV=4	Ift81	3.7	2	2	2	631.025
O88783	Coagulation factor V OS=Mus musculus OX=10090 GN=F5 PE=1 SV=1	F5	0.46	1	1	1	586.017
O70435	Proteasome subunit alpha type-3 OS=Mus musculus OX=10090 GN=Psma3 PE=1 SV=3	Psma3	9.41	2	2	2	582.025
Q9D0T1	NHP2-like protein 1 OS=Mus musculus OX=10090 GN=Snu13 PE=1 SV=4	Snu13	9.38	1	1	1	557.021
Q9D6M3	Mitochondrial glutamate carrier 1 OS=Mus musculus OX=10090 GN=Slc25a22 PE=1 SV=1	Slc25a22	4.02	1	1	1	556.016
Q9WV04	Kinesin-like protein KIF9 OS=Mus musculus OX=10090 GN=Kif9 PE=1 SV=2	Kif9	1.27	1	1	1	552.016
Q9ERN0	Secretory carrier-associated membrane protein 2 OS=Mus musculus OX=10090 GN=Scamp2 PE=1 SV=1	Scamp2	3.65	1	1	1	521.018
A2AKQ8	Intraflagellar transport protein 70A2 OS=Mus musculus OX=10090 GN=Ift70a2 PE=1 SV=1	Ift70a2	2.11	1	1	1	513.021
P49615	Cyclin-dependent kinase 5 OS=Mus musculus OX=10090 GN=Cdk5 PE=1 SV=1	Cdk5	3.77	1	1	1	490.013
Q9WV92	Band 4.1-like protein 3 OS=Mus musculus OX=10090 GN=Epb41l3 PE=1 SV=1	Epb41l3	1.08	1	1	1	488.014
P40336	Vacuolar protein sorting-associated protein 26A OS=Mus musculus OX=10090 GN=Vps26a PE=1 SV=1	Vps26a	2.45	1	1	1	483.015
P70670	Nascent polypeptide-associated complex subunit alpha, muscle-specific form OS=Mus musculus OX=10090 GN=Naca PE=1 SV=2	Naca	0.59	1	1	1	474.018
P54103	DnaJ homolog subfamily C member 2 OS=Mus musculus OX=10090 GN=Dnajc2 PE=1 SV=2	Dnajc2	1.93	1	1	1	470.019
Q8CFD4	Sorting nexin-8 OS=Mus musculus OX=10090 GN=Snx8 PE=1 SV=1	Snx8	2.4	1	1	1	465.015
O35071	Kinesin-like protein KIF1C OS=Mus musculus OX=10090 GN=Kif1c PE=1 SV=2	Kif1c	1	1	1	1	448.015
P97324	Glucose-6-phosphate 1-dehydrogenase 2 OS=Mus musculus OX=10090 GN=G6pd2 PE=1 SV=3	G6pd2	2.14	1	1	1	434.013
Q8BKE9	Intraflagellar transport protein 74 homolog OS=Mus musculus OX=10090 GN=Ift74 PE=1 SV=2	Ift74	1.83	1	1	1	429.011
Q66GT5	Phosphatidylglycerophosphatase and protein-tyrosine phosphatase 1 OS=Mus musculus OX=10090 GN=Ptpmt1 PE=1 SV=1	Ptpmt1	6.22	1	1	1	408.01
Q60865	Caprin-1 OS=Mus musculus OX=10090 GN=Caprin1 PE=1 SV=2	Caprin1	1.56	1	1	1	367.01
Q9CR00	26S proteasome non-ATPase regulatory subunit 9 OS=Mus musculus OX=10090 GN=Psmd9 PE=1 SV=1	Psmd9	5.41	1	1	1	332.012
Q5SPX1	Coiled-coil domain-containing protein 157 OS=Mus musculus OX=10090 GN=Ccdc157 PE=1 SV=1	Ccdc157	1.25	1	1	1	320.007
P50427	Steryl-sulfatase OS=Mus musculus OX=10090 GN=Sts PE=1 SV=1	Sts	1.92	1	1	1	315.007
A2A9I7	Doublesex- and mab-3-related transcription factor B1 OS=Mus musculus OX=10090 GN=Dmrtb1 PE=1 SV=1	Dmrtb1	3.34	1	1	1	314.009

## Sheet: CCDC13 GO  analysis
Category	Term	Count	%	PValue	Genes	List Total	Pop Hits	Pop Total	Fold Enrichment	Bonferroni	Benjamini	FDR
GOTERM_CC_DIRECT	GO:0005737~cytoplasm	337	61.7216	3.75573e-76	DYNC2I2, DYNC2I1, STMN2, ENO1, TPGS1, ENO3, CCAR2, UBE2L3, GOLGA2, PSMD9, HERC2, MPRIP, PPP2R1A, WDR90, DPYSL2, SPATA24, MAGOH, FGFR1OP2, TRIM25, HMCN1, MMUT, RPS10, ACAD10, SKP1, EIF2A, DYNC2H1, RPL21, IFT80, MYO7A, MIF, WDR77, DDX39A, EWSR1, IFT81, MYL2, TRIM14, RIN3, TLN1, RPL29, TARS1, MAGEB4, PFN2, SHMT2, MYCBP2, VPS26A, DYNC2LI1, DHX30, STRIP1, LARP1, PCBP3, PDCD10, EPB41L3, CEP72, PSMF1, B…	543	7472	30060	2.49679	2.32855e-73	2.32855e-73	1.94547e-73
GOTERM_CC_DIRECT	GO:0005856~cytoskeleton	106	19.4139	1.67886e-35	DYNC2I2, DYNC2I1, ESPN, TPGS1, CCAR2, GOLGA2, HERC2, MPRIP, TBC1D31, WDR90, DPYSL2, NEK1, TEKT4, DYNC2H1, TPM3, TPM2, CEP131, TPM1, SPICE1, IFT80, MYO7A, CFAP410, MYL2, TNIK, TLN1, TSSK2, VCL, RAI14, PFN2, CEP104, TNKS, MYCBP2, CORO1C, DYNC2LI1, KIF3A, EPB41L3, CEP72, KIF3C, BBS2, BBS1, DNAH17, ODF2, CCDC13, IFT122, TBCB, CCDC88A, HOOK1, WNK1, DYNLRB1, MTCL1, CETN3, PRPF19, GPHN, AKAP12, PCM1, AC…	543	1431	30060	4.10068	1.04089e-32	3.46964e-33	2.89883e-33
GOTERM_CC_DIRECT	GO:0042995~cell projection	88	16.1172	5.30223e-27	DYNC2I2, DYNC2I1, IFT172, DOCK7, STMN2, ESPN, TPGS1, GPHN, PCM1, TBC1D31, PPP2R1A, BSG, HYDIN, BBS9, TEKT4, ROPN1L, SH3BGRL3, CIMIP4, BBS7, BBS5, GIT1, BBS4, RAB8A, SH3GL1, ACTR3, DYNC2H1, ACTR2, CCDC39, DNAI2, DNAAF1, CEP131, NME2, DNAJB13, IFT80, CFAP410, CABS1, KIF27, SIRT2, ENAH, KIF9, IFT43, IFT81, MNS1, TLN1, MAPRE1, TSSK1, SSX2IP, VCL, KCTD16, CCDC40, CEP104, DNAH8, PDE1A, MYCBP2, HDAC6, S…	543	1278	30060	3.8119	3.28738e-24	6.57476e-25	5.49311e-25
GOTERM_CC_DIRECT	GO:0005929~cilium	52	9.52381	1.28708e-26	DYNC2I2, DYNC2I1, IFT172, TPGS1, BBS9, TEKT4, ROPN1L, CIMIP4, BBS7, BBS5, BBS4, RAB8A, DYNC2H1, CCDC39, DNAI2, DNAAF1, CEP131, DNAJB13, IFT80, CABS1, LZTFL1, KIF27, KIF9, IFT43, IFT81, MNS1, TSSK1, CCDC40, CEP104, DNAH8, PDE1A, DYNC2LI1, IFT74, IFT70A2, KIF3A, KIF3C, BBS2, BBS1, DNAH17, USP9X, SEPTIN2, ODF2, CSNK1A1, CAV1, WDR19, IFT122, SEPTIN7, WDR11, EHD1, CROCC, CFAP36, CCDC65	543	431	30060	6.67906	7.97991e-24	1.32998e-24	1.11118e-24
GOTERM_BP_DIRECT	GO:0060271~cilium assembly	41	7.50916	1.34964e-26	DYNC2I2, DYNC2I1, IFT172, DYNLT2B, DYNC2LI1, IFT74, PCM1, TBC1D31, KIF3A, WDR90, POC1A, NEK1, BBS9, TEKT4, BBS7, BBS5, BBS4, RAB8A, ACTR3, DYNC2H1, BBS2, ACTR2, BBS1, DNAI2, USP9X, SEPTIN2, DNAAF1, WDR19, CEP131, IFT122, IFT80, CFAP410, SEPTIN7, KIF27, WDR11, EHD1, IFT43, IFT81, CROCC, CCDC65, SSX2IP	539	243	29878	9.35277	3.34981e-23	1.11615e-23	1.07656e-23
GOTERM_BP_DIRECT	GO:0030030~cell projection organization	36	6.59341	6.7914e-24	DYNC2I1, DYNC2LI1, IFT74, IFT70A2, PCM1, TBC1D31, KIF3A, WDR90, POC1A, NEK1, BBS9, TEKT4, BBS7, BBS5, BBS4, RAB8A, ACTR3, DYNC2H1, BBS2, BBS1, DNAI2, CCDC13, WDR19, CEP131, DNAJB13, IFT122, MYO7A, CFAP410, KIF27, EHD1, CCDC88A, IFT43, IFT81, CROCC, SSX2IP, CCDC61	539	206	29878	9.68719	1.68563e-20	4.21237e-21	4.06295e-21
GOTERM_CC_DIRECT	GO:0005813~centrosome	59	10.8059	8.20755e-24	DYNC2I2, DYNC2I1, CETN3, OLA1, TPGS1, PCM1, ACTR1B, TBC1D31, WDR90, NEK1, BBS7, KIFAP3, ACADS, GIT1, BBS4, CEP55, RAB8A, SKP1, CEP131, SPICE1, HAUS4, IFT80, SIRT2, PSMA1, IFT81, MCM3, KIF2B, MAPRE1, CAMK2B, CEP104, DCTN1, TNKS, VPS4B, DYNLT2B, HDAC6, DYNC2LI1, IFT74, NFS1, PSMB5, KIF3A, POC1A, CEP72, CCDC77, RANBP1, BBS1, NEK9, NPM1, MDH1, USP9X, CCDC13, ODF2, CSNK1A1, MIB1, CCDC88A, HOOK1, SLMAP…	543	650	30060	5.0249	5.08868e-21	7.26954e-22	6.07358e-22
GOTERM_CC_DIRECT	GO:0036064~ciliary basal body	31	5.67766	1.22705e-19	DYNC2I2, DCTN1, IFT172, CETN3, HDAC6, DYNC2LI1, PSMB4, PCM1, TBC1D31, POC1A, BBS9, BBS7, KIFAP3, BBS5, BBS4, RAB8A, BBS2, BBS1, ODF2, CSNK1A1, CEP131, IFT122, IFT80, CFAP410, WDR11, CCDC88A, IFT81, CCDC65, MAPRE1, SSX2IP, CCDC61	543	191	30060	8.98499	7.60771e-17	9.50964e-18	7.94515e-18
GOTERM_CC_DIRECT	GO:0005930~axoneme	25	4.57875	4.23952e-17	DYNC2I2, DNAH8, IFT172, DYNLT2B, DYNC2LI1, KIF3A, HYDIN, BBS7, KIFAP3, BBS5, DYNC2H1, CCDC39, BBS1, DNAI2, DNAH17, SEPTIN2, DNAAF1, DNAJB13, SEPTIN9, SEPTIN7, WDR11, CFAP36, CCDC65, MNS1, CCDC40	543	137	30060	10.102	2.6285e-14	2.38955e-15	1.99643e-15
GOTERM_CC_DIRECT	GO:0031514~motile cilium	28	5.12821	1.38377e-15	DNAH8, IFT172, PDE1A, TPGS1, DYNC2LI1, IFT74, KIF3A, TEKT4, ROPN1L, CIMIP4, BBS4, DYNC2H1, BBS2, BBS1, DNAH17, SEPTIN2, ODF2, WDR19, DNAJB13, CABS1, SEPTIN7, KIF9, CFAP36, CCDC65, MNS1, TSSK1, FSIP2, CCDC40	543	209	30060	7.41653	8.26006e-13	7.14949e-14	5.97329e-14
GOTERM_CC_DIRECT	GO:0005814~centriole	22	4.0293	3.54386e-12	DYNC2I2, CEP104, DCTN1, ODF2, CEP131, CETN3, SPICE1, SIRT2, CCDC88A, PCM1, NEURL4, HERC2, IFT43, IFT81, KIF3A, WDR90, CROCC, POC1A, TSSK2, BBS4, CEP55, RAB8A	543	167	30060	7.29282	2.19718e-09	1.4648e-10	1.22381e-10
GOTERM_BP_DIRECT	GO:0015031~protein transport	41	7.50916	1.28934e-11	COPB2, COPA, TNKS, COPB1, VPS4B, CETN3, GDI2, AKAP8, VPS26A, IPO4, GOLGA2, NXF1, SNX27, KIF3A, AP2S1, BBS9, KPNA4, BBS7, RAB6A, SNX8, BBS5, BBS4, RAB8A, AP1M1, BBS2, RANBP2, BBS1, NUP155, CAV1, YIPF5, MYO5A, ARCN1, SCAMP2, EHD1, LSG1, HOOK1, NACA, SEC22B, KPNB1, PPID, VAMP3	539	642	29878	3.54007	3.20016e-08	4.5698e-09	4.40771e-09
GOTERM_CC_DIRECT	GO:0034451~centriolar satellite	19	3.47985	1.86274e-11	CSTPP1, BBS2, BBS1, CCDC13, LRRC49, CEP131, G6PD2, MIB1, PCM1, IFT43, TBC1D31, BBS9, CEP72, NEK1, BBS7, BBS5, SSX2IP, CCDC61, BBS4	543	128	30060	8.21737	1.1549e-08	7.21811e-10	6.03062e-10
GOTERM_BP_DIRECT	GO:0007283~spermatogenesis	37	6.77656	3.5995e-11	PIWIL2, DAZAP1, DDX25, MEA1, TPGS1, BOLL, HERC2, KASH5, SPATA24, BSG, POC1A, RNF17, ADAD1, NEK1, CCIN, SEPTIN2, ODF2, CEP131, TDRD9, TDRD7, CABS1, SEPTIN7, LZTFL1, SOD1, SETX, NEURL4, DPY19L2, HOOK1, IFT81, RIMBP3, SNRPA1, MNS1, TSSK1, RBM46, TSSK2, FKBP6, RAI14	539	550	29878	3.72908	8.93395e-08	1.11629e-08	1.0767e-08
GOTERM_BP_DIRECT	GO:0061512~protein localization to cilium	11	2.01465	1.31211e-09	EHD1, DYNC2H1, CCDC39, BBS1, WDR19, BBS9, IFT122, BBS4, RAB8A, CCDC40, FSIP2	539	39	29878	15.6347	3.25664e-06	2.95939e-07	2.85443e-07
GOTERM_BP_DIRECT	GO:0007018~microtubule-based movement	13	2.38095	2.03951e-08	DYNC2H1, DNAH17, DYNLT1B, DNAH8, DYNLT2B, KIF27, KIF9, KIF3A, KIF1C, KIF3C, DYNLRB1, KIF2B, KIFAP3	539	80	29878	9.00775	5.06194e-05	4.21669e-06	4.06713e-06
GOTERM_BP_DIRECT	GO:0035735~intraciliary transport involved in cilium assembly	6	1.0989	3.78804e-08	DYNC2LI1, IFT74, PCM1, IFT81, CEP131, SSX2IP	539	7	29878	47.5134	9.40147e-05	6.71295e-06	6.47484e-06
GOTERM_BP_DIRECT	GO:0003341~cilium movement	8	1.4652	8.02074e-05	CCDC39, DNAI2, DNAH17, KIF3A, DNAAF1, HYDIN, ROPN1L, CCDC40	539	58	29878	7.64583	0.180518	0.00686188	0.00661849
GOTERM_BP_DIRECT	GO:0031122~cytoplasmic microtubule organization	7	1.28205	0.000269033	CCDC88A, PCM1, CCDC13, DCTN1, HOOK1, IFT172, TBCB	539	50	29878	7.76052	0.48718	0.0163326	0.0157533
GOTERM_BP_DIRECT	GO:0007288~sperm axoneme assembly	5	0.915751	0.00349774	BBS2, CEP131, MNS1, TPGS1, FSIP2	539	35	29878	7.9189	0.999833	0.105828	0.102074

## Sheet: PCM1 IP
Protein accession	Protein description	Gene name	Coverage [%]	Peptides	Razor + unique peptides	Unique peptides	Intensity PCM1
Q9QXS1	Plectin OS=Mus musculus OX=10090 GN=Plec PE=1 SV=3	Plec	34.66	166	166	164	13262.2
O08638	Myosin-11 OS=Mus musculus OX=10090 GN=Myh11 PE=1 SV=1	Myh11	49.65	116	116	90	164852
Q8VDD5	Myosin-9 OS=Mus musculus OX=10090 GN=Myh9 PE=1 SV=4	Myh9	45.36	104	75	75	43029.6
Q61879	Myosin-10 OS=Mus musculus OX=10090 GN=Myh10 PE=1 SV=2	Myh10	45.29	103	86	73	91804.8
E9Q0C6	Acrosomal protein KIAA1210 OS=Mus musculus OX=10090 GN=Kiaa1210 PE=1 SV=1	Gm14569	33.6	61	61	61	56412
A2AGT5	Cytoskeleton-associated protein 5 OS=Mus musculus OX=10090 GN=Ckap5 PE=1 SV=1	Ckap5	27.81	55	55	55	11014.1
P16546	Spectrin alpha chain, non-erythrocytic 1 OS=Mus musculus OX=10090 GN=Sptan1 PE=1 SV=4	Sptan1	23.54	55	55	55	3470.57
Q62261	Spectrin beta chain, non-erythrocytic 1 OS=Mus musculus OX=10090 GN=Sptbn1 PE=1 SV=2	Sptbn1	22.47	51	51	51	4463.51
Q9R0L6	Pericentriolar material 1 protein OS=Mus musculus OX=10090 GN=Pcm1 PE=1 SV=2	Pcm1	21.83	48	48	48	31190.4
P97479	Unconventional myosin-VIIa OS=Mus musculus OX=10090 GN=Myo7a PE=1 SV=2	Myo7a	17.11	42	42	42	8734.44
P59242	Cingulin OS=Mus musculus OX=10090 GN=Cgn PE=1 SV=1	Cgn	31.49	42	42	41	14358.4
Q64331	Unconventional myosin-VI OS=Mus musculus OX=10090 GN=Myo6 PE=1 SV=2	Myo6	25.36	37	37	37	9180.19
Q9JMH9	Unconventional myosin-XVIIIa OS=Mus musculus OX=10090 GN=Myo18a PE=1 SV=2	Myo18a	17.22	36	36	36	4459.48
P23116	Eukaryotic translation initiation factor 3 subunit A OS=Mus musculus OX=10090 GN=Eif3a PE=1 SV=5	Eif3a	22.1	34	34	34	6292.98
Q6ZPE2	Myotubularin-related protein 5 OS=Mus musculus OX=10090 GN=Sbf1 PE=1 SV=2	Sbf1	17.57	34	34	34	4755.84
P55937	Golgin subfamily A member 3 OS=Mus musculus OX=10090 GN=Golga3 PE=1 SV=3	Golga3	23	34	34	34	3974.27
P20152	Vimentin OS=Mus musculus OX=10090 GN=Vim PE=1 SV=3	Vim	66.74	43	43	33	174859
Q5SYD0	Unconventional myosin-Id OS=Mus musculus OX=10090 GN=Myo1d PE=1 SV=1	Myo1d	29.13	31	31	31	9928.7
Q6URW6	Myosin-14 OS=Mus musculus OX=10090 GN=Myh14 PE=1 SV=1	Myh14	19.85	43	30	30	12845.2
P39447	Tight junction protein ZO-1 OS=Mus musculus OX=10090 GN=Tjp1 PE=1 SV=2	Tjp1	17.36	30	30	30	7207.39
Q9EP71	Ankycorbin OS=Mus musculus OX=10090 GN=Rai14 PE=1 SV=1	Rai14	32.48	31	31	30	5733.7
Q8K4L3	Supervillin OS=Mus musculus OX=10090 GN=Svil PE=1 SV=1	Svil	13.69	28	28	28	1203.65
Q9JMB7	Piwi-like protein 1 OS=Mus musculus OX=10090 GN=Piwil1 PE=1 SV=1	Piwil1	26.33	25	25	25	5132.73
Q9WTX8	Mitotic spindle assembly checkpoint protein MAD1 OS=Mus musculus OX=10090 GN=Mad1l1 PE=1 SV=1	Mad1l1	34.45	25	25	25	3161.71
Q9D3R3	Centrosomal protein of 72 kDa OS=Mus musculus OX=10090 GN=Cep72 PE=1 SV=3	Cep72	33.9	23	23	23	24327.7
P97434	Myosin phosphatase Rho-interacting protein OS=Mus musculus OX=10090 GN=Mprip PE=1 SV=2	Mprip	22.17	23	23	23	4331
P17426	AP-2 complex subunit alpha-1 OS=Mus musculus OX=10090 GN=Ap2a1 PE=1 SV=1	Ap2a1	22.52	21	21	21	3066.35
O88987	A-kinase anchor protein 3 OS=Mus musculus OX=10090 GN=Akap3 PE=1 SV=2	Akap3	24.19	20	20	20	9317.81
A2RSJ4	Bridge-like lipid transfer protein family member 3B OS=Mus musculus OX=10090 GN=Bltp3b PE=1 SV=2	Bltp3b	14.28	20	20	20	6504.18
A0A1D5RMD1	IQ domain-containing protein N OS=Mus musculus OX=10090 GN=Iqcn PE=1 SV=2	Iqcn	15.03	20	20	20	4840.16
Q61584	RNA-binding protein FXR1 OS=Mus musculus OX=10090 GN=Fxr1 PE=1 SV=2	Fxr1	27.33	20	20	19	32367.8
P29341	Polyadenylate-binding protein 1 OS=Mus musculus OX=10090 GN=Pabpc1 PE=1 SV=2	Pabpc1	28.14	18	18	18	10973.9
Q8R1B4	Eukaryotic translation initiation factor 3 subunit C OS=Mus musculus OX=10090 GN=Eif3c PE=1 SV=1	Eif3c	18	18	18	18	6163.23
Q61656	Probable ATP-dependent RNA helicase DDX5 OS=Mus musculus OX=10090 GN=Ddx5 PE=1 SV=2	Ddx5	30.62	19	19	18	5354.88
D3YV10	Coiled-coil domain-containing protein 13 OS=Mus musculus OX=10090 GN=Ccdc13 PE=1 SV=1	Ccdc13	25.11	18	18	18	5172.36
Q7TSC1	Protein PRRC2A OS=Mus musculus OX=10090 GN=Prrc2a PE=1 SV=1	Prrc2a	9.87	18	18	18	5083.42
Q61771	Kinesin-like protein KIF3B OS=Mus musculus OX=10090 GN=Kif3b PE=1 SV=1	Kif3b	24.5	18	18	18	3838.91
Q5DTX6	Junctional cadherin 5-associated protein OS=Mus musculus OX=10090 GN=Jcad PE=1 SV=2	Jcad	15.53	18	18	18	2757.02
Q62036	Centrosomal protein of 131 kDa OS=Mus musculus OX=10090 GN=Cep131 PE=1 SV=2	Cep131	17.26	18	18	18	1984.95
Q9DBC7	cAMP-dependent protein kinase type I-alpha regulatory subunit OS=Mus musculus OX=10090 GN=Prkar1a PE=1 SV=3	Prkar1a	32.81	17	17	17	56786
P28740	Kinesin-like protein KIF2A OS=Mus musculus OX=10090 GN=Kif2a PE=1 SV=2	Kif2a	23.12	17	17	17	4411.11
Q8CH09	SURP and G-patch domain-containing protein 2 OS=Mus musculus OX=10090 GN=Sugp2 PE=1 SV=2	Sugp2	15.37	17	17	17	4199.81
Q6ZWQ0	Nesprin-2 OS=Mus musculus OX=10090 GN=Syne2 PE=1 SV=2	Syne2	2.85	18	18	17	758.894
Q9ET47	Espin OS=Mus musculus OX=10090 GN=Espn PE=1 SV=2	Espn	18.03	16	16	16	11010.9
Q8CI08	SLAIN motif-containing protein 2 OS=Mus musculus OX=10090 GN=Slain2 PE=1 SV=2	Slain2	30.98	16	16	16	8940.93
Q3URD3	Sarcolemmal membrane-associated protein OS=Mus musculus OX=10090 GN=Slmap PE=1 SV=2	Slmap	18.82	16	16	16	4688.16
Q8VC66	Afadin- and alpha-actinin-binding protein OS=Mus musculus OX=10090 GN=Ssx2ip PE=1 SV=1	Ssx2ip	25.04	16	16	16	3893.27
P21271	Unconventional myosin-Vb OS=Mus musculus OX=10090 GN=Myo5b PE=1 SV=2	Myo5b	9.41	16	16	16	1500.25
P31001	Desmin OS=Mus musculus OX=10090 GN=Des PE=1 SV=3	Des	38.59	20	15	15	8818.18
Q9D8E6	Large ribosomal subunit protein uL4 OS=Mus musculus OX=10090 GN=Rpl4 PE=1 SV=3	Rpl4	32.46	15	15	15	8324.25
Q8JZQ9	Eukaryotic translation initiation factor 3 subunit B OS=Mus musculus OX=10090 GN=Eif3b PE=1 SV=1	Eif3b	18.31	15	15	15	6090.89
Q8CDE2	Calicin OS=Mus musculus OX=10090 GN=Ccin PE=1 SV=1	Ccin	25.51	15	15	15	4741.97
Q9DBR7	Protein phosphatase 1 regulatory subunit 12A OS=Mus musculus OX=10090 GN=Ppp1r12a PE=1 SV=2	Ppp1r12a	15.94	15	15	15	2855.34
Q9Z0U1	Tight junction protein ZO-2 OS=Mus musculus OX=10090 GN=Tjp2 PE=1 SV=2	Tjp2	14.22	16	15	15	1553.91
Q80XI3	Eukaryotic translation initiation factor 4 gamma 3 OS=Mus musculus OX=10090 GN=Eif4g3 PE=1 SV=2	Eif4g3	9.88	15	15	15	1491.1
P62908	Small ribosomal subunit protein uS3 OS=Mus musculus OX=10090 GN=Rps3 PE=1 SV=1	Rps3	53.09	14	14	14	9078.1
Q9EP89	Serine beta-lactamase-like protein LACTB, mitochondrial OS=Mus musculus OX=10090 GN=Lactb PE=1 SV=1	Lactb	19.42	14	14	14	7290.07
Q925I1	ATPase family AAA domain-containing protein 3 OS=Mus musculus OX=10090 GN=Atad3 PE=1 SV=1	Atad3a	23.52	14	14	14	3842.68
Q9JJ28	Protein flightless-1 homolog OS=Mus musculus OX=10090 GN=Flii PE=1 SV=1	Flii	11.96	14	14	14	2479.27
Q2KN98	Cytospin-A OS=Mus musculus OX=10090 GN=Specc1l PE=1 SV=1	Specc1l	13.15	14	14	14	2220.85
Q5STT6	Golgi-associated RAB2B interactor protein 3 OS=Mus musculus OX=10090 GN=Garin3 PE=1 SV=3	Garin3	19.4	13	13	13	4879.56
Q8BT07	Centrosomal protein of 55 kDa OS=Mus musculus OX=10090 GN=Cep55 PE=1 SV=2	Cep55	26.84	13	13	13	3437.59
Q8R1A4	Dedicator of cytokinesis protein 7 OS=Mus musculus OX=10090 GN=Dock7 PE=1 SV=3	Dock7	6.29	13	13	13	2770.98
P09405	Nucleolin OS=Mus musculus OX=10090 GN=Ncl PE=1 SV=2	Ncl	17.96	13	13	13	2546.07
P28741	Kinesin-like protein KIF3A OS=Mus musculus OX=10090 GN=Kif3a PE=1 SV=2	Kif3a	20.83	14	14	13	2452.32
Q3TLI0	Trafficking protein particle complex subunit 10 OS=Mus musculus OX=10090 GN=Trappc10 PE=1 SV=3	Trappc10	11.29	13	13	13	2344.95
Q3TVA9	Coiled-coil domain-containing protein 136 OS=Mus musculus OX=10090 GN=Ccdc136 PE=1 SV=2	Ccdc136	11.88	13	13	13	1122.47
Q8BMK0	Centrosomal protein of 85 kDa OS=Mus musculus OX=10090 GN=Cep85 PE=1 SV=2	Cep85	17.74	13	13	13	808.148
P60710	Actin, cytoplasmic 1 OS=Mus musculus OX=10090 GN=Actb PE=1 SV=1	Actb	38.67	17	17	12	312506
Q8CI43	Myosin light chain 6B OS=Mus musculus OX=10090 GN=Myl6b PE=1 SV=1	Myl6b	51.69	12	12	12	15474
P14148	Large ribosomal subunit protein uL30 OS=Mus musculus OX=10090 GN=Rpl7 PE=1 SV=2	Rpl7	34.81	12	12	12	8472.67
Q3U0M1	Trafficking protein particle complex subunit 9 OS=Mus musculus OX=10090 GN=Trappc9 PE=1 SV=2	Trappc9	10.8	12	12	12	6351.14
Q8QZY1	Eukaryotic translation initiation factor 3 subunit L OS=Mus musculus OX=10090 GN=Eif3l PE=1 SV=1	Eif3l	17.55	12	12	12	4365.42
Q91YK0	Leucine-rich repeat-containing protein 49 OS=Mus musculus OX=10090 GN=Lrrc49 PE=1 SV=1	Lrrc49	16.76	12	12	12	3196.29
Q9WTI7	Unconventional myosin-Ic OS=Mus musculus OX=10090 GN=Myo1c PE=1 SV=2	Myo1c	12.32	12	12	12	3167.66
Q7TSG5	SH3 domain-containing protein 21 OS=Mus musculus OX=10090 GN=Sh3d21 PE=1 SV=1	Sh3d21	22.4	12	12	12	3149.32
Q8VDJ3	Vigilin OS=Mus musculus OX=10090 GN=Hdlbp PE=1 SV=1	Hdlbp	9.94	12	12	12	2724.85
Q9EPU0	Regulator of nonsense transcripts 1 OS=Mus musculus OX=10090 GN=Upf1 PE=1 SV=2	Upf1	11.21	12	12	12	2648.88
Q8C5W0	Calmin OS=Mus musculus OX=10090 GN=Clmn PE=1 SV=2	Clmn	10.74	12	12	12	2532.39
Q8C2Q3	RNA-binding protein 14 OS=Mus musculus OX=10090 GN=Rbm14 PE=1 SV=1	Rbm14	19.13	12	12	12	2464.01
Q5S003	Sperm-associated antigen 17 OS=Mus musculus OX=10090 GN=Spag17 PE=1 SV=2	Spag17	5.34	12	12	12	1935.84
Q8C147	Dedicator of cytokinesis protein 8 OS=Mus musculus OX=10090 GN=Dock8 PE=1 SV=4	Dock8	6.38	13	12	12	1469.04
Q5PR69	Capping protein-inhibiting regulator of actin dynamics OS=Mus musculus OX=10090 GN=Cracd PE=1 SV=4	Cracd	9.84	12	12	12	1216.3
P47757	F-actin-capping protein subunit beta OS=Mus musculus OX=10090 GN=Capzb PE=1 SV=3	Capzb	42.24	11	11	11	16867.1
P13020	Gelsolin OS=Mus musculus OX=10090 GN=Gsn PE=1 SV=3	Gsn	13.59	11	11	11	6974.26
P27659	Large ribosomal subunit protein uL3 OS=Mus musculus OX=10090 GN=Rpl3 PE=1 SV=3	Rpl3	24.32	11	11	11	6961.36
Q9JHJ0	Tropomodulin-3 OS=Mus musculus OX=10090 GN=Tmod3 PE=1 SV=1	Tmod3	30.11	11	11	11	6836.53
P16627	Heat shock 70 kDa protein 1-like OS=Mus musculus OX=10090 GN=Hspa1l PE=1 SV=4	Hspa1l	31.05	20	11	11	4065.27
Q7M6Z4	Kinesin-like protein KIF27 OS=Mus musculus OX=10090 GN=Kif27 PE=1 SV=1	Kif27	8.61	11	11	11	4054.13
Q9ERG0	LIM domain and actin-binding protein 1 OS=Mus musculus OX=10090 GN=Lima1 PE=1 SV=3	Lima1	15.14	12	12	11	3067.06
Q8C854	Myelin expression factor 2 OS=Mus musculus OX=10090 GN=Myef2 PE=1 SV=1	Myef2	18.27	11	11	11	2991.37
G5E8A8	Tektin-5 OS=Mus musculus OX=10090 GN=Tekt5 PE=1 SV=1	Tekt5	22.62	12	11	11	2761.83
B2RR83	3'-5' RNA helicase YTHDC2 OS=Mus musculus OX=10090 GN=Ythdc2 PE=1 SV=1	Ythdc2	7.89	11	11	11	2504.65
Q8CAQ8	MICOS complex subunit Mic60 OS=Mus musculus OX=10090 GN=Immt PE=1 SV=1	Immt	13.47	11	11	11	2255.91
Q91VC3	Eukaryotic initiation factor 4A-III OS=Mus musculus OX=10090 GN=Eif4a3 PE=1 SV=3	Eif4a3	25.06	11	11	11	2143.88
Q6VH22	Intraflagellar transport protein 172 homolog OS=Mus musculus OX=10090 GN=Ift172 PE=1 SV=1	Ift172	6.23	11	11	11	1432.88
Q14BI7	ATP-dependent RNA helicase TDRD9 OS=Mus musculus OX=10090 GN=Tdrd9 PE=1 SV=3	Tdrd9	8.1	11	11	11	1244.4
Q8BTI8	Serine/arginine repetitive matrix protein 2 OS=Mus musculus OX=10090 GN=Srrm2 PE=1 SV=3	Srrm2	4.74	11	11	11	1232.18
Q70IV5	Synemin OS=Mus musculus OX=10090 GN=Synm PE=1 SV=2	Synm	6.6	11	11	11	1214.25
Q9DA79	Dipeptidase 3 OS=Mus musculus OX=10090 GN=Dpep3 PE=1 SV=1	Dpep3	17.44	10	10	10	32996.9
P21107	Tropomyosin alpha-3 chain OS=Mus musculus OX=10090 GN=Tpm3 PE=1 SV=3	Tpm3	28.77	10	10	10	21218.2
P60229	Eukaryotic translation initiation factor 3 subunit E OS=Mus musculus OX=10090 GN=Eif3e PE=1 SV=1	Eif3e	20.9	10	10	10	8773.69
P12970	Large ribosomal subunit protein eL8 OS=Mus musculus OX=10090 GN=Rpl7a PE=1 SV=2	Rpl7a	30.83	10	10	10	7823.56
Q9JKK7	Tropomodulin-2 OS=Mus musculus OX=10090 GN=Tmod2 PE=1 SV=2	Tmod2	26.78	10	10	10	7679.79
P97379	Ras GTPase-activating protein-binding protein 2 OS=Mus musculus OX=10090 GN=G3bp2 PE=1 SV=2	G3bp2	19.71	10	10	10	5095.34
P70302	Stromal interaction molecule 1 OS=Mus musculus OX=10090 GN=Stim1 PE=1 SV=2	Stim1	15.04	10	10	10	4273.09
P84091	AP-2 complex subunit mu OS=Mus musculus OX=10090 GN=Ap2m1 PE=1 SV=1	Ap2m1	18.39	10	10	10	3660.13
O35286	ATP-dependent RNA helicase DHX15 OS=Mus musculus OX=10090 GN=Dhx15 PE=1 SV=2	Dhx15	12.58	10	10	10	3100.77
Q9JMB0	G kinase-anchoring protein 1 OS=Mus musculus OX=10090 GN=Gkap1 PE=1 SV=1	Gkap1	25.14	10	10	10	2890.94
Q05CL8	La-related protein 7 OS=Mus musculus OX=10090 GN=Larp7 PE=1 SV=2	Larp7	20.18	10	10	10	2741.68
Q6X6Z7	Tektin-3 OS=Mus musculus OX=10090 GN=Tekt3 PE=1 SV=1	Tekt3	22.65	11	11	10	2698.2
G3X9J0	Signal-induced proliferation-associated 1-like protein 3 OS=Mus musculus OX=10090 GN=Sipa1l3 PE=1 SV=1	Sipa1l3	6.64	10	10	10	2501.32
P70188	Kinesin-associated protein 3 OS=Mus musculus OX=10090 GN=Kifap3 PE=1 SV=1	Kifap3	12.86	10	10	10	1961.33
Q5SW75	Protein phosphatase Slingshot homolog 2 OS=Mus musculus OX=10090 GN=Ssh2 PE=1 SV=2	Ssh2	6.82	10	10	10	1881.77
Q501J6	Probable ATP-dependent RNA helicase DDX17 OS=Mus musculus OX=10090 GN=Ddx17 PE=1 SV=1	Ddx17	30	18	10	10	1755.67
G3X9Z4	Pre-mRNA cleavage complex 2 protein Pcf11 OS=Mus musculus OX=10090 GN=Pcf11 PE=2 SV=1	Pcf11	6.18	10	10	10	1271.27
P05132	cAMP-dependent protein kinase catalytic subunit alpha OS=Mus musculus OX=10090 GN=Prkaca PE=1 SV=3	Prkaca	21.65	9	9	9	19031.2
P09541	Myosin light chain 4 OS=Mus musculus OX=10090 GN=Myl4 PE=1 SV=3	Myl4	53.89	9	9	9	13029
P97351	Small ribosomal subunit protein eS1 OS=Mus musculus OX=10090 GN=Rps3a PE=1 SV=3	Rps3a1	33.33	9	9	9	9610.51
Q9JKB3	Y-box-binding protein 3 OS=Mus musculus OX=10090 GN=Ybx3 PE=1 SV=2	Ybx3	24.1	9	9	9	8887.02
Q9QZD9	Eukaryotic translation initiation factor 3 subunit I OS=Mus musculus OX=10090 GN=Eif3i PE=1 SV=1	Eif3i	27.69	9	9	9	4560.5
Q8BFZ9	Erlin-2 OS=Mus musculus OX=10090 GN=Erlin2 PE=1 SV=1	Erlin2	37.06	11	11	9	4543.13
Q9Z1X4	Interleukin enhancer-binding factor 3 OS=Mus musculus OX=10090 GN=Ilf3 PE=1 SV=2	Ilf3	11.25	10	10	9	2607.75
Q2MH31	Sperm microtubule inner protein 6 OS=Mus musculus OX=10090 GN=SPMIP6 PE=1 SV=1	SPMIP6	33.08	9	9	9	1919.84
Q9CVB6	Actin-related protein 2/3 complex subunit 2 OS=Mus musculus OX=10090 GN=Arpc2 PE=1 SV=3	Arpc2	28	9	9	9	1685.76
Q5IR70	Cancer-associated gene 1 protein homolog OS=Mus musculus OX=10090 GN=Cage1 PE=1 SV=2	Cage1	10.13	9	9	9	1295.27
Q8CG46	Structural maintenance of chromosomes protein 5 OS=Mus musculus OX=10090 GN=Smc5 PE=1 SV=1	Smc5	8.27	9	9	9	1209.71
Q924W5	Structural maintenance of chromosomes protein 6 OS=Mus musculus OX=10090 GN=Smc6 PE=1 SV=1	Smc6	8.39	9	9	9	983.406
Q6ZWN5	Small ribosomal subunit protein uS4 OS=Mus musculus OX=10090 GN=Rps9 PE=1 SV=3	Rps9	34.02	8	8	8	17173.1
P47911	Large ribosomal subunit protein eL6 OS=Mus musculus OX=10090 GN=Rpl6 PE=1 SV=3	Rpl6	21.96	8	8	8	13629.9
Q8R2G4	Ecto-ADP-ribosyltransferase 3 OS=Mus musculus OX=10090 GN=Art3 PE=1 SV=2	Art3	15.9	8	8	8	13492.4
P62281	Small ribosomal subunit protein uS17 OS=Mus musculus OX=10090 GN=Rps11 PE=1 SV=3	Rps11	48.1	8	8	8	8994.78
Q9DCL9	Bifunctional phosphoribosylaminoimidazole carboxylase/phosphoribosylaminoimidazole succinocarboxamide synthetase OS=Mus musculus OX=10090 GN=Paics PE=1 SV=4	Paics	20.24	8	8	8	8966.01
P53994	Ras-related protein Rab-2A OS=Mus musculus OX=10090 GN=Rab2a PE=1 SV=1	Rab2a	38.68	8	8	8	8635.97
Q80X50	Ubiquitin-associated protein 2-like OS=Mus musculus OX=10090 GN=Ubap2l PE=1 SV=1	Ubap2l	8.04	8	8	8	8004.56
P15105	Glutamine synthetase OS=Mus musculus OX=10090 GN=Glul PE=1 SV=6	Glul	17.96	8	8	8	7793.88
Q60865	Caprin-1 OS=Mus musculus OX=10090 GN=Caprin1 PE=1 SV=2	Caprin1	11.03	8	8	8	6359.89
Q8BP67	Large ribosomal subunit protein eL24 OS=Mus musculus OX=10090 GN=Rpl24 PE=1 SV=2	Rpl24	40.76	8	8	8	4688.53
Q9DBG3	AP-2 complex subunit beta OS=Mus musculus OX=10090 GN=Ap2b1 PE=1 SV=1	Ap2b1	18.89	17	17	8	4127.73
Q149T7	Protein phosphatase 1J OS=Mus musculus OX=10090 GN=Ppm1j PE=1 SV=1	Ppm1j	16.17	8	8	8	3860.56
Q9WU65	Glycerol kinase 2 OS=Mus musculus OX=10090 GN=Gk2 PE=1 SV=1	Gk2	15.34	8	8	8	3769.53
Q91WK0	Leucine-rich repeat flightless-interacting protein 2 OS=Mus musculus OX=10090 GN=Lrrfip2 PE=1 SV=1	Lrrfip2	20.96	8	8	8	3678.18
Q9WUM4	Coronin-1C OS=Mus musculus OX=10090 GN=Coro1c PE=1 SV=2	Coro1c	18.14	9	9	8	3230.84
Q08288	Cell growth-regulating nucleolar protein OS=Mus musculus OX=10090 GN=Lyar PE=1 SV=2	Lyar	25.77	8	8	8	3210.72
Q8K310	Matrin-3 OS=Mus musculus OX=10090 GN=Matr3 PE=1 SV=1	Matr3	9.81	8	8	8	2811.62
Q6NZJ6	Eukaryotic translation initiation factor 4 gamma 1 OS=Mus musculus OX=10090 GN=Eif4g1 PE=1 SV=1	Eif4g1	6.56	10	8	8	2808.08
Q9D5Y1	Coiled-coil domain-containing protein 39 OS=Mus musculus OX=10090 GN=Ccdc39 PE=1 SV=1	Ccdc39	8.54	8	8	8	2584.36
Q99JY9	Actin-related protein 3 OS=Mus musculus OX=10090 GN=Actr3 PE=1 SV=3	Actr3	20.1	8	8	8	2465.08
Q3TTP0	Testicular spindle-associated protein SHCBP1L OS=Mus musculus OX=10090 GN=Shcbp1l PE=1 SV=1	Shcbp1l	12.83	8	8	8	2410.42
Q8BFT2	HAUS augmin-like complex subunit 4 OS=Mus musculus OX=10090 GN=Haus4 PE=1 SV=1	Haus4	19.83	8	8	8	2252.92
Q61792	LIM and SH3 domain protein 1 OS=Mus musculus OX=10090 GN=Lasp1 PE=1 SV=1	Lasp1	29.66	8	8	8	2243.55
Q3TTE0	Disintegrin and metalloproteinase domain-containing protein 5 OS=Mus musculus OX=10090 GN=Adam5 PE=1 SV=1	Adam5	10.52	8	8	8	1997.39
Q149S1	Tektin-4 OS=Mus musculus OX=10090 GN=Tekt4 PE=1 SV=2	Tekt4	17.23	8	8	8	1856.41
Q8BKX1	Brain-specific angiogenesis inhibitor 1-associated protein 2 OS=Mus musculus OX=10090 GN=Baiap2 PE=1 SV=2	Baiap2	16.07	8	8	8	1775.04
Q62415	Apoptosis-stimulating of p53 protein 1 OS=Mus musculus OX=10090 GN=Ppp1r13b PE=1 SV=2	Ppp1r13b	7.82	8	8	8	1634.04
P26231	Catenin alpha-1 OS=Mus musculus OX=10090 GN=Ctnna1 PE=1 SV=1	Ctnna1	10.6	8	8	8	1514.92
Q91YE9	Cytosolic 5'-nucleotidase 1B OS=Mus musculus OX=10090 GN=Nt5c1b PE=1 SV=2	Nt5c1b	15.53	8	8	8	1489.87
Q7TT50	Serine/threonine-protein kinase MRCK beta OS=Mus musculus OX=10090 GN=Cdc42bpb PE=1 SV=2	Cdc42bpb	4.55	8	8	8	1292.12
Q8C0T5	Signal-induced proliferation-associated 1-like protein 1 OS=Mus musculus OX=10090 GN=Sipa1l1 PE=1 SV=2	Sipa1l1	4.94	8	8	8	1274.04
Q9CZH8	Coiled-coil domain-containing protein 77 OS=Mus musculus OX=10090 GN=Ccdc77 PE=1 SV=1	Ccdc77	16.56	8	8	8	1201.03
Q8BWF0	Succinate-semialdehyde dehydrogenase, mitochondrial OS=Mus musculus OX=10090 GN=Aldh5a1 PE=1 SV=1	Aldh5a1	17.02	8	8	8	1153.07
Q99PU8	ATP-dependent RNA helicase DHX30 OS=Mus musculus OX=10090 GN=Dhx30 PE=1 SV=1	Dhx30	7.07	8	8	8	957.557
Q80U49	Centrosomal protein of 170 kDa protein B OS=Mus musculus OX=10090 GN=Cep170b PE=1 SV=2	Cep170b	5.21	8	8	8	554.36
P62918	Large ribosomal subunit protein uL2 OS=Mus musculus OX=10090 GN=Rpl8 PE=1 SV=2	Rpl8	22.18	7	7	7	18022.4
P47963	Large ribosomal subunit protein eL13 OS=Mus musculus OX=10090 GN=Rpl13 PE=1 SV=3	Rpl13	33.18	7	7	7	12445.1
P53026	Large ribosomal subunit protein uL1 OS=Mus musculus OX=10090 GN=Rpl10a PE=1 SV=3	Rpl10a	31.34	7	7	7	8625.15
Q60930	Voltage-dependent anion-selective channel protein 2 OS=Mus musculus OX=10090 GN=Vdac2 PE=1 SV=2	Vdac2	25.42	7	7	7	8278.43
P19253	Large ribosomal subunit protein uL13 OS=Mus musculus OX=10090 GN=Rpl13a PE=1 SV=4	Rpl13a	33	7	7	7	7554.09
O70194	Eukaryotic translation initiation factor 3 subunit D OS=Mus musculus OX=10090 GN=Eif3d PE=1 SV=2	Eif3d	13.32	7	7	7	5354.58
B7ZMP1	Xaa-Pro aminopeptidase 3 OS=Mus musculus OX=10090 GN=Xpnpep3 PE=1 SV=1	Xpnpep3	11.66	7	7	7	5059.13
Q91WK2	Eukaryotic translation initiation factor 3 subunit H OS=Mus musculus OX=10090 GN=Eif3h PE=1 SV=1	Eif3h	20.17	7	7	7	4842.18
Q65CL1	Catenin alpha-3 OS=Mus musculus OX=10090 GN=Ctnna3 PE=1 SV=2	Ctnna3	8.6	8	7	7	4538.24
Q9CXW4	Large ribosomal subunit protein uL5 OS=Mus musculus OX=10090 GN=Rpl11 PE=1 SV=4	Rpl11	34.83	7	7	7	4392
Q9CZM2	Large ribosomal subunit protein eL15 OS=Mus musculus OX=10090 GN=Rpl15 PE=1 SV=4	Rpl15	30.39	7	7	7	4250.39
Q80X66	BTB/POZ domain-containing protein 10 OS=Mus musculus OX=10090 GN=Btbd10 PE=1 SV=1	Btbd10	16	7	7	7	3922.1
O55013	Trafficking protein particle complex subunit 3 OS=Mus musculus OX=10090 GN=Trappc3 PE=1 SV=1	Trappc3	36.11	7	7	7	3378.34
P53996	CCHC-type zinc finger nucleic acid binding protein OS=Mus musculus OX=10090 GN=Cnbp PE=1 SV=2	Cnbp	38.76	7	7	7	3185.44
Q9WTX7	Four and a half LIM domains protein 5 OS=Mus musculus OX=10090 GN=Fhl5 PE=1 SV=1	Fhl5	24.65	7	7	7	3032.85
Q7M6U3	Inactive serine/threonine-protein kinase TEX14 OS=Mus musculus OX=10090 GN=Tex14 PE=1 SV=2	Tex14	5.03	7	7	7	2900.64
Q9DAL3	Coiled-coil domain-containing protein 54 OS=Mus musculus OX=10090 GN=Ccdc54 PE=2 SV=1	Ccdc54	22.49	7	7	7	2880.61
Q9WTX2	Interferon-inducible double-stranded RNA-dependent protein kinase activator A OS=Mus musculus OX=10090 GN=Prkra PE=1 SV=1	Prkra	23.96	7	7	7	2607.2
Q922G7	Tektin-2 OS=Mus musculus OX=10090 GN=Tekt2 PE=1 SV=1	Tekt2	15.58	7	7	7	2127.5
Q8BHX1	HAUS augmin-like complex subunit 1 OS=Mus musculus OX=10090 GN=Haus1 PE=1 SV=2	Haus1	22.66	7	7	7	1996.05
Q9Z2C4	Myotubularin-related protein 1 OS=Mus musculus OX=10090 GN=Mtmr1 PE=1 SV=1	Mtmr1	9.27	7	7	7	1752.5
Q80WJ6	ATP-binding cassette sub-family C member 12 OS=Mus musculus OX=10090 GN=Abcc12 PE=1 SV=1	Abcc12	5.78	7	7	7	1374.04
Q9WV92	Band 4.1-like protein 3 OS=Mus musculus OX=10090 GN=Epb41l3 PE=1 SV=1	Epb41l3	8.72	7	7	7	1343.27
Q60598	Src substrate cortactin OS=Mus musculus OX=10090 GN=Cttn PE=1 SV=2	Cttn	11.36	7	7	7	1298.31
P23249	Putative helicase MOV-10 OS=Mus musculus OX=10090 GN=Mov10 PE=1 SV=2	Mov10	7.67	7	7	7	1095.26
Q02248	Catenin beta-1 OS=Mus musculus OX=10090 GN=Ctnnb1 PE=1 SV=1	Ctnnb1	11.4	8	7	7	965.782
P14733	Lamin-B1 OS=Mus musculus OX=10090 GN=Lmnb1 PE=1 SV=3	Lmnb1	13.27	7	7	7	910.507
Q9CQ19	Myosin regulatory light polypeptide 9 OS=Mus musculus OX=10090 GN=Myl9 PE=1 SV=3	Myl9	36.63	6	6	6	161661
Q60605	Myosin light polypeptide 6 OS=Mus musculus OX=10090 GN=Myl6 PE=1 SV=3	Myl6	43.71	8	6	6	83195.5
P62754	Small ribosomal subunit protein eS6 OS=Mus musculus OX=10090 GN=Rps6 PE=1 SV=1	Rps6	26.1	6	6	6	17985.4
P35980	Large ribosomal subunit protein eL18 OS=Mus musculus OX=10090 GN=Rpl18 PE=1 SV=3	Rpl18	33.51	6	6	6	14516.3
Q9D1R9	Large ribosomal subunit protein eL34 OS=Mus musculus OX=10090 GN=Rpl34 PE=1 SV=2	Rpl34	36.75	6	6	6	12772.5
P14869	Large ribosomal subunit protein uL10 OS=Mus musculus OX=10090 GN=Rplp0 PE=1 SV=3	Rplp0	17.67	6	6	6	9806.23
P41105	Large ribosomal subunit protein eL28 OS=Mus musculus OX=10090 GN=Rpl28 PE=1 SV=2	Rpl28	33.58	6	6	6	8831.04
P62702	Small ribosomal subunit protein eS4 OS=Mus musculus OX=10090 GN=Rps4x PE=1 SV=2	Rps4x	23.19	6	6	6	8279.54
Q5SRX1	TOM1-like protein 2 OS=Mus musculus OX=10090 GN=Tom1l2 PE=1 SV=1	Tom1l2	12.23	6	6	6	7801.7
P62717	Large ribosomal subunit protein eL20 OS=Mus musculus OX=10090 GN=Rpl18a PE=1 SV=1	Rpl18a	34.09	6	6	6	7576.25
P35979	Large ribosomal subunit protein uL11 OS=Mus musculus OX=10090 GN=Rpl12 PE=1 SV=2	Rpl12	47.88	6	6	6	7341.24
P62242	Small ribosomal subunit protein eS8 OS=Mus musculus OX=10090 GN=Rps8 PE=1 SV=2	Rps8	28.85	6	6	6	7233.48
Q9WV55	Vesicle-associated membrane protein-associated protein A OS=Mus musculus OX=10090 GN=Vapa PE=1 SV=2	Vapa	23.69	6	6	6	7068.29
Q9DAG6	GLIPR1-like protein 1 OS=Mus musculus OX=10090 GN=Glipr1l1 PE=1 SV=1	Glipr1l1	25	6	6	6	6297.16
P25444	Small ribosomal subunit protein uS5 OS=Mus musculus OX=10090 GN=Rps2 PE=1 SV=3	Rps2	23.55	6	6	6	5783.15
P62880	Guanine nucleotide-binding protein G(I)/G(S)/G(T) subunit beta-2 OS=Mus musculus OX=10090 GN=Gnb2 PE=1 SV=3	Gnb2	17.94	6	6	6	5601.14
Q9CZX8	Small ribosomal subunit protein eS19 OS=Mus musculus OX=10090 GN=Rps19 PE=1 SV=3	Rps19	33.79	6	6	6	5553.29
P14131	Small ribosomal subunit protein uS9 OS=Mus musculus OX=10090 GN=Rps16 PE=1 SV=4	Rps16	38.36	6	6	6	5201.53
Q8BX10	Serine/threonine-protein phosphatase PGAM5, mitochondrial OS=Mus musculus OX=10090 GN=Pgam5 PE=1 SV=1	Pgam5	21.88	6	6	6	4751.48
Q3UJV1	Centrosomal protein CCDC61 OS=Mus musculus OX=10090 GN=Ccdc61 PE=1 SV=1	Ccdc61	10.37	6	6	6	4350.06
P58771	Tropomyosin alpha-1 chain OS=Mus musculus OX=10090 GN=Tpm1 PE=1 SV=1	Tpm1	30.28	9	6	6	4297.93
Q9WVR4	RNA-binding protein FXR2 OS=Mus musculus OX=10090 GN=Fxr2 PE=1 SV=1	Fxr2	11.74	8	6	6	4224.72
Q8BHR8	Centriolar satellite-associated tubulin polyglutamylase complex regulator 1 OS=Mus musculus OX=10090 GN=Cstpp1 PE=1 SV=1	Cstpp1	16.62	6	6	6	4167.11
Q9QYB5	Gamma-adducin OS=Mus musculus OX=10090 GN=Add3 PE=1 SV=2	Add3	8.78	6	6	6	2592.41
Q91W39	Nuclear receptor coactivator 5 OS=Mus musculus OX=10090 GN=Ncoa5 PE=1 SV=1	Ncoa5	10.36	6	6	6	2542.17
Q8BVU0	DISP complex protein LRCH3 OS=Mus musculus OX=10090 GN=Lrch3 PE=1 SV=3	Lrch3	9.25	7	7	6	2178.06
Q9D2H5	Tripartite motif-containing protein 42 OS=Mus musculus OX=10090 GN=Trim42 PE=2 SV=2	Trim42	8.16	6	6	6	2137.46
Q32MG2	Protein chibby homolog 2 OS=Mus musculus OX=10090 GN=Cby2 PE=1 SV=2	Cby2	14.13	6	6	6	2114.06
Q923T9	Calcium/calmodulin-dependent protein kinase type II subunit gamma OS=Mus musculus OX=10090 GN=Camk2g PE=1 SV=1	Camk2g	11.53	6	6	6	1934.89
Q922G2	Protein FAM76A OS=Mus musculus OX=10090 GN=Fam76a PE=2 SV=1	Fam76a	19.54	6	6	6	1930.04
Q9Z0N2	Eukaryotic translation initiation factor 2 subunit 3, Y-linked OS=Mus musculus OX=10090 GN=Eif2s3y PE=1 SV=2	Eif2s3y	12.71	6	6	6	1899.48
Q8CG27	Actin-like protein 9 OS=Mus musculus OX=10090 GN=Actl9 PE=1 SV=1	Actl9	19.52	6	6	6	1843.78
O88735	Ensconsin OS=Mus musculus OX=10090 GN=Map7 PE=1 SV=1	Map7	8.36	6	6	6	1817.94
Q61768	Kinesin-1 heavy chain OS=Mus musculus OX=10090 GN=Kif5b PE=1 SV=3	Kif5b	9.55	8	8	6	1664.5
Q80U72	Protein scribble homolog OS=Mus musculus OX=10090 GN=Scrib PE=1 SV=2	Scrib	4.03	6	6	6	1568.3
A2AVR2	Maestro heat-like repeat-containing protein family member 7 OS=Mus musculus OX=10090 GN=Mroh7 PE=3 SV=1	Mroh7	5.39	6	6	6	1501.43
A6H690	IQ and AAA domain-containing protein 1-like OS=Mus musculus OX=10090 GN=Iqca1l PE=1 SV=3	Iqca1l	9.09	7	7	6	1481.05
P13808	Anion exchange protein 2 OS=Mus musculus OX=10090 GN=Slc4a2 PE=1 SV=1	Slc4a2	5.09	6	6	6	1388.04
Q8C804	Spindle and centriole-associated protein 1 OS=Mus musculus OX=10090 GN=Spice1 PE=1 SV=2	Spice1	6.51	6	6	6	1345.57
P61406	Telomerase-binding protein EST1A OS=Mus musculus OX=10090 GN=Smg6 PE=1 SV=1	Smg6	4.65	6	6	6	1249.03
P17427	AP-2 complex subunit alpha-2 OS=Mus musculus OX=10090 GN=Ap2a2 PE=1 SV=2	Ap2a2	8.42	8	6	6	1154.03
Q9JM98	WD repeat-containing protein WRAP73 OS=Mus musculus OX=10090 GN=Wrap73 PE=1 SV=2	Wrap73	12.55	6	6	6	1099.17
Q9QYI3	DnaJ homolog subfamily C member 7 OS=Mus musculus OX=10090 GN=Dnajc7 PE=1 SV=2	Dnajc7	12.75	6	6	6	907.284
Q6P4T2	U5 small nuclear ribonucleoprotein 200 kDa helicase OS=Mus musculus OX=10090 GN=Snrnp200 PE=1 SV=1	Snrnp200	3.04	6	6	6	907.252
P70398	Probable ubiquitin carboxyl-terminal hydrolase FAF-X OS=Mus musculus OX=10090 GN=Usp9x PE=1 SV=2	Usp9x	2.62	6	6	6	828.2
Q8BJS4	SUN domain-containing protein 2 OS=Mus musculus OX=10090 GN=Sun2 PE=1 SV=3	Sun2	9.44	6	6	6	700.563
Q8BKE9	Intraflagellar transport protein 74 homolog OS=Mus musculus OX=10090 GN=Ift74 PE=1 SV=2	Ift74	11	6	6	6	637.021
Q9CR57	Large ribosomal subunit protein eL14 OS=Mus musculus OX=10090 GN=Rpl14 PE=1 SV=3	Rpl14	22.12	5	5	5	20627.3
P86048	Large ribosomal subunit protein uL16-like OS=Mus musculus OX=10090 GN=Rpl10l PE=1 SV=1	Rpl10l	21.5	5	5	5	14652.3
P47753	F-actin-capping protein subunit alpha-1 OS=Mus musculus OX=10090 GN=Capza1 PE=1 SV=4	Capza1	17.13	5	5	5	13425.7
P62852	Small ribosomal subunit protein eS25 OS=Mus musculus OX=10090 GN=Rps25 PE=1 SV=1	Rps25	35.2	5	5	5	12187.1
P61358	Large ribosomal subunit protein eL27 OS=Mus musculus OX=10090 GN=Rpl27 PE=1 SV=2	Rpl27	33.09	5	5	5	11227.2
Q9CPR4	Large ribosomal subunit protein uL22 OS=Mus musculus OX=10090 GN=Rpl17 PE=1 SV=4	Rpl17	26.09	5	5	5	7519.61
Q60931	Voltage-dependent anion-selective channel protein 3 OS=Mus musculus OX=10090 GN=Vdac3 PE=1 SV=1	Vdac3	18.73	5	5	5	5730.04
P61979	Heterogeneous nuclear ribonucleoprotein K OS=Mus musculus OX=10090 GN=Hnrnpk PE=1 SV=1	Hnrnpk	9.94	5	5	5	5360.22
Q6IFX2	Keratin, type I cytoskeletal 42 OS=Mus musculus OX=10090 GN=Krt42 PE=1 SV=1	Krt42	17.92	9	5	5	5339.35
Q8BG05	Heterogeneous nuclear ribonucleoprotein A3 OS=Mus musculus OX=10090 GN=Hnrnpa3 PE=1 SV=1	Hnrnpa3	16.62	5	5	5	4208.2
P62911	Large ribosomal subunit protein eL32 OS=Mus musculus OX=10090 GN=Rpl32 PE=1 SV=2	Rpl32	44.44	6	6	5	3933.96
Q8BLH5	Probable threonine protease PRSS50 OS=Mus musculus OX=10090 GN=Prss50 PE=1 SV=1	Prss50	10.71	5	5	5	3834.59
Q9D9L5	Actin-related protein T2 OS=Mus musculus OX=10090 GN=Actrt2 PE=2 SV=1	Actrt2	13.53	5	5	5	3401.01
Q60749	KH domain-containing, RNA-binding, signal transduction-associated protein 1 OS=Mus musculus OX=10090 GN=Khdrbs1 PE=1 SV=2	Khdrbs1	10.38	5	5	5	3182.54
Q9ES56	Trafficking protein particle complex subunit 4 OS=Mus musculus OX=10090 GN=Trappc4 PE=1 SV=1	Trappc4	23.29	5	5	5	3019.69
Q9Z1D1	Eukaryotic translation initiation factor 3 subunit G OS=Mus musculus OX=10090 GN=Eif3g PE=1 SV=2	Eif3g	16.56	5	5	5	2932.88
Q9QWV4	Myeloid leukemia factor 1 OS=Mus musculus OX=10090 GN=Mlf1 PE=1 SV=1	Mlf1	16.1	5	5	5	2897.13
Q9DCH4	Eukaryotic translation initiation factor 3 subunit F OS=Mus musculus OX=10090 GN=Eif3f PE=1 SV=2	Eif3f	17.45	5	5	5	2781.27
Q0P557	Mitochondria-eating protein OS=Mus musculus OX=10090 GN=Spata18 PE=1 SV=2	Spata18	8.75	5	5	5	2650.91
Q9CQ69	Cytochrome b-c1 complex subunit 8 OS=Mus musculus OX=10090 GN=Uqcrq PE=1 SV=3	Uqcrq	46.34	5	5	5	2519.34
Q8BGS1	Band 4.1-like protein 5 OS=Mus musculus OX=10090 GN=Epb41l5 PE=1 SV=1	Epb41l5	7.11	5	5	5	2449.31
Q8R081	Heterogeneous nuclear ribonucleoprotein L OS=Mus musculus OX=10090 GN=Hnrnpl PE=1 SV=2	Hnrnpl	8.36	5	5	5	2390.19
Q91XW8	Inactive peptidyl-prolyl cis-trans isomerase FKBP6 OS=Mus musculus OX=10090 GN=Fkbp6 PE=1 SV=1	Fkbp6	14.98	5	5	5	2352.05
Q9R226	KH domain-containing, RNA-binding, signal transduction-associated protein 3 OS=Mus musculus OX=10090 GN=Khdrbs3 PE=1 SV=1	Khdrbs3	16.76	6	5	5	2254.65
P0CW70	Probable C-mannosyltransferase DPY19L2 OS=Mus musculus OX=10090 GN=Dpy19l2 PE=1 SV=1	Dpy19l2	6.34	5	5	5	2232.36
Q9D289	Trafficking protein particle complex subunit 6B OS=Mus musculus OX=10090 GN=Trappc6b PE=1 SV=1	Trappc6b	29.11	5	5	5	2201.76
P97855	Ras GTPase-activating protein-binding protein 1 OS=Mus musculus OX=10090 GN=G3bp1 PE=1 SV=1	G3bp1	13.98	6	5	5	2196.23
P57780	Alpha-actinin-4 OS=Mus musculus OX=10090 GN=Actn4 PE=1 SV=1	Actn4	13.38	11	11	5	2141.94
P23242	Gap junction alpha-1 protein OS=Mus musculus OX=10090 GN=Gja1 PE=1 SV=2	Gja1	12.83	5	5	5	2119.35
P54116	Stomatin OS=Mus musculus OX=10090 GN=Stom PE=1 SV=3	Stom	17.25	5	5	5	2116.28
Q8K3G9	DCC-interacting protein 13-beta OS=Mus musculus OX=10090 GN=Appl2 PE=1 SV=1	Appl2	8.01	5	5	5	2103.24
Q91X78	Erlin-1 OS=Mus musculus OX=10090 GN=Erlin1 PE=1 SV=2	Erlin1	22.41	7	5	5	1935.5
Q9QYL0	Spermatid-specific linker histone H1-like protein OS=Mus musculus OX=10090 GN=Hils1 PE=1 SV=1	H1f9	30	5	5	5	1896.82
A2A9R3	Melanoma-associated antigen B4 OS=Mus musculus OX=10090 GN=Mageb4 PE=1 SV=1	Mageb4	21.22	5	5	5	1832.11
P12025	Midkine OS=Mus musculus OX=10090 GN=Mdk PE=1 SV=2	Mdk	34.29	5	5	5	1818.97
Q6P926	Spermatogenesis-associated protein 24 OS=Mus musculus OX=10090 GN=Spata24 PE=1 SV=1	Spata24	27.8	5	5	5	1668.47
Q9R1Z8	Vinexin OS=Mus musculus OX=10090 GN=Sorbs3 PE=1 SV=1	Sorbs3	6.68	5	5	5	1666.93
Q8CJI4	Testis-specific H1 histone OS=Mus musculus OX=10090 GN=H1-7 PE=2 SV=2	H1f7	11.56	5	5	5	1632.73
P49135	General transcription and DNA repair factor IIH helicase subunit XPB OS=Mus musculus OX=10090 GN=Ercc3 PE=2 SV=1	Ercc3	7.02	5	5	5	1569.33
P30999	Catenin delta-1 OS=Mus musculus OX=10090 GN=Ctnnd1 PE=1 SV=2	Ctnnd1	5.65	5	5	5	1472.47
Q9DBD5	Proline-, glutamic acid- and leucine-rich protein 1 OS=Mus musculus OX=10090 GN=Pelp1 PE=1 SV=2	Pelp1	4.81	5	5	5	1397.03
Q91W18	Tudor domain-containing protein 3 OS=Mus musculus OX=10090 GN=Tdrd3 PE=1 SV=4	Tdrd3	7.13	5	5	5	1351.03
Q3V089	RNA-binding protein 44 OS=Mus musculus OX=10090 GN=Rbm44 PE=1 SV=1	Rbm44	5.53	5	5	5	1213.16
P26039	Talin-1 OS=Mus musculus OX=10090 GN=Tln1 PE=1 SV=2	Tln1	3.42	8	8	5	1193.21
Q99L45	Eukaryotic translation initiation factor 2 subunit 2 OS=Mus musculus OX=10090 GN=Eif2s2 PE=1 SV=1	Eif2s2	15.11	5	5	5	1186.57
Q6NXY1	TBC1 domain family member 31 OS=Mus musculus OX=10090 GN=Tbc1d31 PE=1 SV=1	Tbc1d31	4.82	5	5	5	1176.02
Q4U2R1	E3 ubiquitin-protein ligase HERC2 OS=Mus musculus OX=10090 GN=Herc2 PE=1 SV=3	Herc2	1.1	5	5	5	1141.03
Q9DBN5	Lon protease homolog 2, peroxisomal OS=Mus musculus OX=10090 GN=Lonp2 PE=1 SV=1	Lonp2	6.22	5	5	5	1055.97
Q8BVP5	Casein kinase I isoform gamma-2 OS=Mus musculus OX=10090 GN=Csnk1g2 PE=1 SV=1	Csnk1g2	10.84	5	5	5	1030.38
Q5F2E8	Serine/threonine-protein kinase TAO1 OS=Mus musculus OX=10090 GN=Taok1 PE=1 SV=1	Taok1	5.29	5	5	5	991.744
P54103	DnaJ homolog subfamily C member 2 OS=Mus musculus OX=10090 GN=Dnajc2 PE=1 SV=2	Dnajc2	7.89	5	5	5	971.972
Q3UKJ7	WD40 repeat-containing protein SMU1 OS=Mus musculus OX=10090 GN=Smu1 PE=2 SV=2	Smu1	10.72	5	5	5	963.57
Q8K389	CDK5 regulatory subunit-associated protein 2 OS=Mus musculus OX=10090 GN=Cdk5rap2 PE=1 SV=3	Cdk5rap2	2.8	5	5	5	915.762
Q62417	Sorbin and SH3 domain-containing protein 1 OS=Mus musculus OX=10090 GN=Sorbs1 PE=1 SV=2	Sorbs1	4.34	5	5	5	903.706
Q8K1N4	Spermatogenesis-associated serine-rich protein 2 OS=Mus musculus OX=10090 GN=Spats2 PE=1 SV=1	Spats2	10.28	5	5	5	895.619
Q8BND3	WD repeat-containing protein 35 OS=Mus musculus OX=10090 GN=Wdr35 PE=1 SV=3	Wdr35	4.83	5	5	5	869.959
P62830	Large ribosomal subunit protein uL14 OS=Mus musculus OX=10090 GN=Rpl23 PE=1 SV=1	Rpl23	29.29	4	4	4	12761.6
P14115	Large ribosomal subunit protein uL15 OS=Mus musculus OX=10090 GN=Rpl27a PE=1 SV=5	Rpl27a	27.7	4	4	4	11246.3
P62301	Small ribosomal subunit protein uS15 OS=Mus musculus OX=10090 GN=Rps13 PE=1 SV=2	Rps13	25.17	4	4	4	9400.3
P62737	Actin, aortic smooth muscle OS=Mus musculus OX=10090 GN=Acta2 PE=1 SV=1	Acta2	34.75	15	4	4	9332.74
P62245	Small ribosomal subunit protein uS8 OS=Mus musculus OX=10090 GN=Rps15a PE=1 SV=2	Rps15a	30.77	4	4	4	7191.44
Q791V5	Mitochondrial carrier homolog 2 OS=Mus musculus OX=10090 GN=Mtch2 PE=1 SV=1	Mtch2	10.23	4	4	4	6370.08
Q3TWW8	Serine/arginine-rich splicing factor 6 OS=Mus musculus OX=10090 GN=Srsf6 PE=1 SV=1	Srsf6	10.91	4	4	4	5581.43
P61514	Large ribosomal subunit protein eL43 OS=Mus musculus OX=10090 GN=Rpl37a PE=1 SV=2	Rpl37a	31.52	4	4	4	4565.12
Q61999	Outer dense fiber protein 1 OS=Mus musculus OX=10090 GN=Odf1 PE=2 SV=1	Odf1	14.57	4	4	4	4476.73
Q5M8S2	Serine protease 46 OS=Mus musculus OX=10090 GN=Prss46 PE=1 SV=2	Prss46	12.74	4	4	4	3774.64
Q9Z2K1	Keratin, type I cytoskeletal 16 OS=Mus musculus OX=10090 GN=Krt16 PE=1 SV=3	Krt16	10.45	6	4	4	3712.51
P61161	Actin-related protein 2 OS=Mus musculus OX=10090 GN=Actr2 PE=1 SV=1	Actr2	12.44	4	4	4	3427.38
P70190	F-actin-capping protein subunit alpha-3 OS=Mus musculus OX=10090 GN=Capza3 PE=2 SV=1	Capza3	10.7	4	4	4	3069.62
Q9QY76	Vesicle-associated membrane protein-associated protein B OS=Mus musculus OX=10090 GN=Vapb PE=1 SV=3	Vapb	24.28	5	4	4	2980.9
P63073	Eukaryotic translation initiation factor 4E OS=Mus musculus OX=10090 GN=Eif4e PE=1 SV=1	Eif4e	15.21	4	4	4	2951.41
P70372	ELAV-like protein 1 OS=Mus musculus OX=10090 GN=Elavl1 PE=1 SV=2	Elavl1	13.5	4	4	4	2555.01
Q9QYC0	Alpha-adducin OS=Mus musculus OX=10090 GN=Add1 PE=1 SV=2	Add1	7.76	5	5	4	2542.69
P51410	Large ribosomal subunit protein uL6 OS=Mus musculus OX=10090 GN=Rpl9 PE=1 SV=2	Rpl9	22.4	4	4	4	2305.76
Q922Q1	Mitochondrial amidoxime reducing component 2 OS=Mus musculus OX=10090 GN=Mtarc2 PE=1 SV=1	Mtarc2	10.36	4	4	4	2148.41
Q99JX4	Eukaryotic translation initiation factor 3 subunit M OS=Mus musculus OX=10090 GN=Eif3m PE=1 SV=1	Eif3m	10.7	4	4	4	2082.31
Q8BXF8	Actin-related protein T3 OS=Mus musculus OX=10090 GN=Actrt3 PE=1 SV=1	Actrt3	12.74	4	4	4	1970.88
Q9Z2X1	Heterogeneous nuclear ribonucleoprotein F OS=Mus musculus OX=10090 GN=Hnrnpf PE=1 SV=3	Hnrnpf	11.33	5	4	4	1915.79
Q8BG67	Protein EFR3 homolog A OS=Mus musculus OX=10090 GN=Efr3a PE=1 SV=1	Efr3a	5.37	4	4	4	1913.23
E9Q6B2	Coiled-coil domain-containing protein 85C OS=Mus musculus OX=10090 GN=Ccdc85c PE=1 SV=1	Ccdc85c	9.29	4	4	4	1773.06
Q9D4J1	EF-hand domain-containing protein D1 OS=Mus musculus OX=10090 GN=Efhd1 PE=1 SV=1	Efhd1	22.08	4	4	4	1722.28
D3Z3K2	E3 ubiquitin-protein ligase CCNB1IP1 OS=Mus musculus OX=10090 GN=Ccnb1ip1 PE=1 SV=1	Ccnb1ip1	13.04	4	4	4	1710.05
O08553	Dihydropyrimidinase-related protein 2 OS=Mus musculus OX=10090 GN=Dpysl2 PE=1 SV=2	Dpysl2	8.39	4	4	4	1546.03
Q8BQ30	Phostensin OS=Mus musculus OX=10090 GN=Ppp1r18 PE=1 SV=1	Ppp1r18	6.73	4	4	4	1531.48
Q9Z1M8	Protein Red OS=Mus musculus OX=10090 GN=Ik PE=1 SV=2	Ik	6.28	4	4	4	1521.34
Q9DAJ2	Tektin-1 OS=Mus musculus OX=10090 GN=Tekt1 PE=1 SV=1	Tekt1	9.09	4	4	4	1494.7
Q6DID5	PWWP domain-containing DNA repair factor 3A OS=Mus musculus OX=10090 GN=Pwwp3a PE=1 SV=1	Pwwp3a	5.72	4	4	4	1438.35
Q6NSW3	A-kinase anchor protein SPHKAP OS=Mus musculus OX=10090 GN=Sphkap PE=1 SV=2	Sphkap	2.79	4	4	4	1423.03
Q9D2H8	Fibronectin type III domain-containing protein 8 OS=Mus musculus OX=10090 GN=Fndc8 PE=2 SV=1	Fndc8	11.84	4	4	4	1399.76
Q8BSE0	Regulator of microtubule dynamics protein 2 OS=Mus musculus OX=10090 GN=Rmdn2 PE=1 SV=1	Rmdn2	10.49	4	4	4	1384.47
Q8K2G4	Bardet-Biedl syndrome 7 protein homolog OS=Mus musculus OX=10090 GN=Bbs7 PE=1 SV=1	Bbs7	5.73	4	4	4	1384.21
Q91YU6	Leucine zipper putative tumor suppressor 2 OS=Mus musculus OX=10090 GN=Lzts2 PE=1 SV=3	Lzts2	5.96	4	4	4	1381.03
Q9Z2D1	Myotubularin-related protein 2 OS=Mus musculus OX=10090 GN=Mtmr2 PE=1 SV=3	Mtmr2	5.75	4	4	4	1368.03
Q7TQI3	Ubiquitin thioesterase OTUB1 OS=Mus musculus OX=10090 GN=Otub1 PE=1 SV=2	Otub1	15.87	4	4	4	1365.04
Q6A068	Cell division cycle 5-like protein OS=Mus musculus OX=10090 GN=Cdc5l PE=1 SV=2	Cdc5l	5.36	4	4	4	1363.47
Q9D5R4	Spermatogenesis-associated protein 1 OS=Mus musculus OX=10090 GN=Spata1 PE=1 SV=1	Spata1	8.78	4	4	4	1313.03
Q9WTU6	Mitogen-activated protein kinase 9 OS=Mus musculus OX=10090 GN=Mapk9 PE=1 SV=2	Mapk9	7.57	4	4	4	1228.67
Q60875	Rho guanine nucleotide exchange factor 2 OS=Mus musculus OX=10090 GN=Arhgef2 PE=1 SV=4	Arhgef2	4.06	4	4	4	1228.51
Q91YN9	BAG family molecular chaperone regulator 2 OS=Mus musculus OX=10090 GN=Bag2 PE=1 SV=1	Bag2	18.57	4	4	4	1220.64
Q925K9	Testis-specific serine/threonine-protein kinase 6 OS=Mus musculus OX=10090 GN=Tssk6 PE=1 SV=1	Tssk6	15.75	4	4	4	1148.3
Q9DAZ9	Abscission/NoCut checkpoint regulator OS=Mus musculus OX=10090 GN=Zfyve19 PE=1 SV=2	Zfyve19	10.28	4	4	4	1127.03
O88746	Target of Myb1 membrane trafficking protein OS=Mus musculus OX=10090 GN=Tom1 PE=1 SV=1	Tom1	8.94	4	4	4	1125.21
Q5SUE7	Adenosine deaminase domain-containing protein 1 OS=Mus musculus OX=10090 GN=Adad1 PE=1 SV=1	Adad1	7.11	4	4	4	1121.03
Q00547	Hyaluronan mediated motility receptor OS=Mus musculus OX=10090 GN=Hmmr PE=1 SV=4	Hmmr	13.1	4	4	4	1047.6
Q5D525	Synaptonemal complex central element protein 1-like OS=Mus musculus OX=10090 GN=Syce1l PE=2 SV=2	Syce1l	17	4	4	4	1037.59
Q9JL15	Galectin-8 OS=Mus musculus OX=10090 GN=Lgals8 PE=1 SV=1	Lgals8	12.97	4	4	4	1024.13
Q9QWI6	SRC kinase signaling inhibitor 1 OS=Mus musculus OX=10090 GN=Srcin1 PE=1 SV=2	Srcin1	3.76	4	4	4	1017.03
Q61884	Meiosis-specific nuclear structural protein 1 OS=Mus musculus OX=10090 GN=Mns1 PE=1 SV=1	Mns1	7.54	4	4	4	927.035
Q99M31	Heat shock 70 kDa protein 14 OS=Mus musculus OX=10090 GN=Hspa14 PE=1 SV=2	Hspa14	7.86	4	4	4	922.261
Q8BMK4	Cytoskeleton-associated protein 4 OS=Mus musculus OX=10090 GN=Ckap4 PE=1 SV=2	Ckap4	7.65	4	4	4	899.401
Q9D0B0	Serine/arginine-rich splicing factor 9 OS=Mus musculus OX=10090 GN=Srsf9 PE=1 SV=1	Srsf9	18.92	4	4	4	888.525
Q5NCF2	Trafficking protein particle complex subunit 1 OS=Mus musculus OX=10090 GN=Trappc1 PE=1 SV=1	Trappc1	28.97	4	4	4	880.493
A2AG06	Meiosis-specific coiled-coil domain-containing protein MEIOC OS=Mus musculus OX=10090 GN=Meioc PE=1 SV=1	Meioc	4.35	4	4	4	859.022
O70422	General transcription factor IIH subunit 4 OS=Mus musculus OX=10090 GN=Gtf2h4 PE=1 SV=1	Gtf2h4	9.72	4	4	4	836.025
Q8BQ48	Centrosomal protein of 295 kDa OS=Mus musculus OX=10090 GN=Cep295 PE=1 SV=3	Cep295	1.99	4	4	4	831.023
P49443	Protein phosphatase 1A OS=Mus musculus OX=10090 GN=Ppm1a PE=1 SV=1	Ppm1a	11.52	4	4	4	828.199
Q3U6K5	Spermatogenesis-associated protein 6 OS=Mus musculus OX=10090 GN=Spata6 PE=1 SV=2	Spata6	7.99	4	4	4	750.018
Q7TSG1	Centrosomal protein of 120 kDa OS=Mus musculus OX=10090 GN=Cep120 PE=1 SV=1	Cep120	4.05	4	4	4	652.021
Q9CWS0	N(G),N(G)-dimethylarginine dimethylaminohydrolase 1 OS=Mus musculus OX=10090 GN=Ddah1 PE=1 SV=3	Ddah1	14.74	4	4	4	641.343
Q9WVM1	Rac GTPase-activating protein 1 OS=Mus musculus OX=10090 GN=Racgap1 PE=1 SV=1	Racgap1	7.32	4	4	4	592.946
Q6ZWV7	Large ribosomal subunit protein uL29 OS=Mus musculus OX=10090 GN=Rpl35 PE=1 SV=1	Rpl35	18.7	3	3	3	13901.8
O55142	Large ribosomal subunit protein eL33 OS=Mus musculus OX=10090 GN=Rpl35a PE=1 SV=2	Rpl35a	23.64	3	3	3	8390.17
P62855	Small ribosomal subunit protein eS26 OS=Mus musculus OX=10090 GN=Rps26 PE=1 SV=3	Rps26	24.35	3	3	3	6945.69
P47964	Large ribosomal subunit protein eL36 OS=Mus musculus OX=10090 GN=Rpl36 PE=1 SV=3	Rpl36	28.57	3	3	3	6663.18
P62743	AP-2 complex subunit sigma OS=Mus musculus OX=10090 GN=Ap2s1 PE=1 SV=1	Ap2s1	17.61	3	3	3	6615.52
P63276	Small ribosomal subunit protein eS17 OS=Mus musculus OX=10090 GN=Rps17 PE=1 SV=2	Rps17	15.56	3	3	3	6520.81
P62900	Large ribosomal subunit protein eL31 OS=Mus musculus OX=10090 GN=Rpl31 PE=1 SV=1	Rpl31	21.6	3	3	3	6068
Q8K2Q2	Glutathione S-transferase omega-2 OS=Mus musculus OX=10090 GN=Gsto2 PE=1 SV=1	Gsto2	12.1	3	3	3	6034.69
P60867	Small ribosomal subunit protein uS10 OS=Mus musculus OX=10090 GN=Rps20 PE=1 SV=1	Rps20	25.21	3	3	3	5035.51
P62889	Large ribosomal subunit protein eL30 OS=Mus musculus OX=10090 GN=Rpl30 PE=1 SV=2	Rpl30	26.09	3	3	3	4806.07
P47754	F-actin-capping protein subunit alpha-2 OS=Mus musculus OX=10090 GN=Capza2 PE=1 SV=3	Capza2	15.73	4	3	3	4655.07
Q6ZWY3	Small ribosomal subunit protein eS27-like OS=Mus musculus OX=10090 GN=Rps27l PE=1 SV=3	Rps27l	38.1	3	3	3	4452.75
O70251	Elongation factor 1-beta OS=Mus musculus OX=10090 GN=Eef1b PE=1 SV=5	Eef1b2	21.33	4	3	3	3731.09
Q3V0Q7	Transmembrane protease serine 12 OS=Mus musculus OX=10090 GN=Tmprss12 PE=1 SV=1	Tmprss12	8.33	3	3	3	3509.28
Q8BY87	Ubiquitin carboxyl-terminal hydrolase 47 OS=Mus musculus OX=10090 GN=Usp47 PE=1 SV=2	Usp47	2.47	3	3	3	3197.39
P35922	Fragile X messenger ribonucleoprotein 1 OS=Mus musculus OX=10090 GN=Fmr1 PE=1 SV=1	Fmr1	6.68	4	3	3	3095.13
Q9JHJ7	Testisin OS=Mus musculus OX=10090 GN=Prss21 PE=1 SV=2	Prss21	9.57	3	3	3	2878.07
P62267	Small ribosomal subunit protein uS12 OS=Mus musculus OX=10090 GN=Rps23 PE=1 SV=3	Rps23	20.98	3	3	3	2845.06
Q99MS8	Tubulin polyglutamylase complex subunit 1 OS=Mus musculus OX=10090 GN=Tpgs1 PE=1 SV=1	Tpgs1	11.22	3	3	3	2636.09
P62849	Small ribosomal subunit protein eS24 OS=Mus musculus OX=10090 GN=Rps24 PE=1 SV=1	Rps24	25.56	3	3	3	2526.09
Q9JIX8	Apoptotic chromatin condensation inducer in the nucleus OS=Mus musculus OX=10090 GN=Acin1 PE=1 SV=3	Acin1	2.84	3	3	3	2477.06
P51863	V-type proton ATPase subunit d 1 OS=Mus musculus OX=10090 GN=Atp6v0d1 PE=1 SV=2	Atp6v0d1	9.12	3	3	3	2382.29
Q8BK63	Casein kinase I isoform alpha OS=Mus musculus OX=10090 GN=Csnk1a1 PE=1 SV=2	Csnk1a1	9.5	3	3	3	2283.1
Q7TQ95	Endoplasmic reticulum junction formation protein lunapark OS=Mus musculus OX=10090 GN=Lnpk PE=1 SV=1	Lnpk	7.06	3	3	3	2275.65
O35723	DnaJ homolog subfamily B member 3 OS=Mus musculus OX=10090 GN=Dnajb3 PE=2 SV=1	Dnajb3	13.64	3	3	3	2102.54
Q6P542	ATP-binding cassette sub-family F member 1 OS=Mus musculus OX=10090 GN=Abcf1 PE=1 SV=1	Abcf1	3.23	3	3	3	2096.53
Q9CY58	SERPINE1 mRNA-binding protein 1 OS=Mus musculus OX=10090 GN=Serbp1 PE=1 SV=2	Serbp1	9.09	3	3	3	2024.78
P47915	Large ribosomal subunit protein eL29 OS=Mus musculus OX=10090 GN=Rpl29 PE=1 SV=2	Rpl29	16.25	3	3	3	2020.04
Q64368	Deleted in azoospermia-like OS=Mus musculus OX=10090 GN=Dazl PE=1 SV=1	Dazl	9.73	3	3	3	2001.06
Q8CHB8	Tubulin polyglutamylase TTLL5 OS=Mus musculus OX=10090 GN=Ttll5 PE=1 SV=3	Ttll5	2.64	3	3	3	1857.06
Q61235	Beta-2-syntrophin OS=Mus musculus OX=10090 GN=Sntb2 PE=1 SV=2	Sntb2	6.92	3	3	3	1831.05
Q9CQA1	Trafficking protein particle complex subunit 5 OS=Mus musculus OX=10090 GN=Trappc5 PE=1 SV=1	Trappc5	16.49	3	3	3	1683.34
Q9JM76	Actin-related protein 2/3 complex subunit 3 OS=Mus musculus OX=10090 GN=Arpc3 PE=1 SV=3	Arpc3	14.04	3	3	3	1648.01
Q9D9M0	Serine protease 52 OS=Mus musculus OX=10090 GN=Prss52 PE=2 SV=2	Prss52	11.84	3	3	3	1593.62
Q3UNZ8	Quinone oxidoreductase-like protein 2 OS=Mus musculus OX=10090 GN=Cryzl2 PE=1 SV=1	Cryzl2	8.29	3	3	3	1551.08
P83882	Large ribosomal subunit protein eL42 OS=Mus musculus OX=10090 GN=Rpl36a PE=1 SV=2	Rpl36a	23.58	3	3	3	1548.58
Q99LI9	Polyribonucleotide 5'-hydroxyl-kinase Clp1 OS=Mus musculus OX=10090 GN=Clp1 PE=1 SV=1	Clp1	5.65	3	3	3	1525.04
A2AQ25	Sickle tail protein OS=Mus musculus OX=10090 GN=Skt PE=1 SV=1	Etl4	1.9	3	3	3	1520.04
O54833	Casein kinase II subunit alpha' OS=Mus musculus OX=10090 GN=Csnk2a2 PE=1 SV=1	Csnk2a2	8.57	3	3	3	1508.6
Q6NXJ0	Protein WWC2 OS=Mus musculus OX=10090 GN=Wwc2 PE=1 SV=1	Wwc2	2.86	3	3	3	1409.04
Q8R1K1	Ubiquitin-associated domain-containing protein 2 OS=Mus musculus OX=10090 GN=Ubac2 PE=1 SV=1	Ubac2	9.28	3	3	3	1408
Q9Z108	Double-stranded RNA-binding protein Staufen homolog 1 OS=Mus musculus OX=10090 GN=Stau1 PE=1 SV=1	Stau1	6.78	3	3	3	1391.03
Q6NZK5	Protein hinderin OS=Mus musculus OX=10090 GN=Kiaa1328 PE=1 SV=2	AW554918	5.56	3	3	3	1362.04
Q68FF6	ARF GTPase-activating protein GIT1 OS=Mus musculus OX=10090 GN=Git1 PE=1 SV=1	Git1	3.25	3	3	3	1342.37
P62814	V-type proton ATPase subunit B, brain isoform OS=Mus musculus OX=10090 GN=Atp6v1b2 PE=1 SV=1	Atp6v1b2	6.46	3	3	3	1324.04
Q9D9U9	Cilia- and flagella-associated protein 45 OS=Mus musculus OX=10090 GN=Cfap45 PE=1 SV=1	Cfap45	5.63	3	3	3	1306.03
Q9CY27	Very-long-chain enoyl-CoA reductase OS=Mus musculus OX=10090 GN=Tecr PE=1 SV=1	Tecr	8.12	3	3	3	1282.06
Q9Z1T2	Thrombospondin-4 OS=Mus musculus OX=10090 GN=Thbs4 PE=1 SV=1	Thbs4	2.7	3	3	3	1230.03
P97473	RISC-loading complex subunit TARBP2 OS=Mus musculus OX=10090 GN=Tarbp2 PE=1 SV=2	Tarbp2	8.49	3	3	3	1220.03
P17225	Polypyrimidine tract-binding protein 1 OS=Mus musculus OX=10090 GN=Ptbp1 PE=1 SV=3	Ptbp1	4.86	3	3	3	1204.63
Q05A80	Caprin-2 OS=Mus musculus OX=10090 GN=Caprin2 PE=1 SV=1	Caprin2	3.01	3	3	3	1176.02
P35550	rRNA 2'-O-methyltransferase fibrillarin OS=Mus musculus OX=10090 GN=Fbl PE=1 SV=2	Fbl	8.56	3	3	3	1170.36
E9PZJ8	Activating signal cointegrator 1 complex subunit 3 OS=Mus musculus OX=10090 GN=Ascc3 PE=1 SV=1	Ascc3	1.46	3	3	3	1130.73
Q5U4F6	Cytoplasmic dynein 2 intermediate chain 2 OS=Mus musculus OX=10090 GN=Dync2i2 PE=1 SV=3	Dync2i2	5.96	3	3	3	1088.92
Q91WB7	Ubiquitin domain-containing protein 1 OS=Mus musculus OX=10090 GN=Ubtd1 PE=2 SV=1	Ubtd1	16.3	3	3	3	1037.04
Q9CWF6	Bardet-Biedl syndrome 2 protein homolog OS=Mus musculus OX=10090 GN=Bbs2 PE=1 SV=1	Bbs2	4.16	3	3	3	1037.03
E9Q0S6	Tensin-1 OS=Mus musculus OX=10090 GN=Tns1 PE=1 SV=1	Tns1	1.75	3	3	3	1030.04
Q6IMH0	Sperm microtubule inner protein 8 OS=Mus musculus OX=10090 GN=Spmip8 PE=1 SV=1	Spmip8	14.35	3	3	3	1005.9
Q8C0P5	Coronin-2A OS=Mus musculus OX=10090 GN=Coro2a PE=2 SV=1	Coro2a	5.34	3	3	3	1002.87
B2RRE7	OTU domain-containing protein 4 OS=Mus musculus OX=10090 GN=Otud4 PE=1 SV=1	Otud4	3.43	3	3	3	979.024
O08663	Methionine aminopeptidase 2 OS=Mus musculus OX=10090 GN=Metap2 PE=1 SV=1	Metap2	6.49	3	3	3	927.967
Q9D3V1	Dynein regulatory complex protein 10 OS=Mus musculus OX=10090 GN=Iqcd PE=2 SV=1	Iqcd	6.11	3	3	3	918.674
Q3UTZ3	Trafficking protein particle complex subunit 14 OS=Mus musculus OX=10090 GN=Trappc14 PE=1 SV=2	Trappc14	5.17	3	3	3	909.486
Q9CZQ9	Bardet-Biedl syndrome 5 protein homolog OS=Mus musculus OX=10090 GN=Bbs5 PE=1 SV=1	Bbs5	8.21	3	3	3	882.218
Q69ZB0	Leucine-rich repeat and coiled-coil domain-containing protein 1 OS=Mus musculus OX=10090 GN=Lrrcc1 PE=2 SV=2	Lrrcc1	3.22	3	3	3	880.022
P61963	DDB1- and CUL4-associated factor 7 OS=Mus musculus OX=10090 GN=Dcaf7 PE=1 SV=1	Dcaf7	10.23	3	3	3	874.023
Q62376	U1 small nuclear ribonucleoprotein 70 kDa OS=Mus musculus OX=10090 GN=Snrnp70 PE=1 SV=2	Snrnp70	6.47	3	3	3	873.029
Q8K4G5	Actin-binding LIM protein 1 OS=Mus musculus OX=10090 GN=Ablim1 PE=1 SV=1	Ablim1	3.6	3	3	3	866.329
Q9EQC5	N-terminal kinase-like protein OS=Mus musculus OX=10090 GN=Scyl1 PE=1 SV=1	Scyl1	4.34	3	3	3	851.022
Q9DC61	Mitochondrial-processing peptidase subunit alpha OS=Mus musculus OX=10090 GN=Pmpca PE=1 SV=1	Pmpca	6.49	3	3	3	841.919
Q61301	Catenin alpha-2 OS=Mus musculus OX=10090 GN=Ctnna2 PE=1 SV=3	Ctnna2	4.41	4	3	3	814.023
O54804	Choline kinase alpha OS=Mus musculus OX=10090 GN=Chka PE=1 SV=3	Chka	5.52	3	3	3	799.021
P42669	Transcriptional activator protein Pur-alpha OS=Mus musculus OX=10090 GN=Pura PE=1 SV=1	Pura	8.1	3	3	3	782.83
Q3TLH4	Protein PRRC2C OS=Mus musculus OX=10090 GN=Prrc2c PE=1 SV=3	Prrc2c	1.3	4	3	3	775.017
Q9QXL8	Nucleoside diphosphate kinase 7 OS=Mus musculus OX=10090 GN=Nme7 PE=1 SV=1	Nme7	8.35	3	3	3	774.521
Q9QY84	Actin-like protein 7A OS=Mus musculus OX=10090 GN=Actl7a PE=1 SV=1	Actl7a	7.73	3	3	3	750.022
Q9D180	Cilia- and flagella-associated protein 57 OS=Mus musculus OX=10090 GN=Cfap57 PE=1 SV=3	Cfap57	2.96	3	3	3	720.023
Q6A065	Centrosomal protein of 170 kDa OS=Mus musculus OX=10090 GN=Cep170 PE=1 SV=2	Cep170	2.52	4	3	3	715.802
Q4VBE8	WD repeat-containing protein 18 OS=Mus musculus OX=10090 GN=Wdr18 PE=1 SV=1	Wdr18	6.73	3	3	3	710.019
Q99ME9	GTP-binding protein 4 OS=Mus musculus OX=10090 GN=Gtpbp4 PE=1 SV=3	Gtpbp4	4.73	3	3	3	708.022
Q60634	Flotillin-2 OS=Mus musculus OX=10090 GN=Flot2 PE=1 SV=2	Flot2	6.54	3	3	3	693.358
Q3V2A7	Glutamine-rich protein 2 OS=Mus musculus OX=10090 GN=Qrich2 PE=2 SV=1	Qrich2	5.57	3	3	3	662.319
Q99JX7	Nuclear RNA export factor 1 OS=Mus musculus OX=10090 GN=Nxf1 PE=1 SV=3	Nxf1	4.05	3	3	3	658.27
Q3V3N7	Bardet-Biedl syndrome 1 protein homolog OS=Mus musculus OX=10090 GN=Bbs1 PE=1 SV=1	Bbs1	5.73	3	3	3	645.863
Q8BRT1	CLIP-associating protein 2 OS=Mus musculus OX=10090 GN=Clasp2 PE=1 SV=1	Clasp2	2.64	3	3	3	638.425
O35594	Intraflagellar transport protein 81 homolog OS=Mus musculus OX=10090 GN=Ift81 PE=1 SV=4	Ift81	4.29	3	3	3	638.016
Q60596	DNA repair protein XRCC1 OS=Mus musculus OX=10090 GN=Xrcc1 PE=1 SV=2	Xrcc1	5.23	3	3	3	626.022
Q7TPR4	Alpha-actinin-1 OS=Mus musculus OX=10090 GN=Actn1 PE=1 SV=1	Actn1	10.99	9	3	3	620.97
Q6P9Q6	FK506-binding protein 15 OS=Mus musculus OX=10090 GN=Fkbp15 PE=1 SV=2	Fkbp15	2.47	3	3	3	613.014
P48725	Pericentrin OS=Mus musculus OX=10090 GN=Pcnt PE=1 SV=2	Pcnt	1.14	3	3	3	546.38
Q9QXZ0	Microtubule-actin cross-linking factor 1, isoforms 1/2/3/4 OS=Mus musculus OX=10090 GN=Macf1 PE=1 SV=2	Macf1	0.52	4	3	3	418.012
Q3UYV9	Nuclear cap-binding protein subunit 1 OS=Mus musculus OX=10090 GN=Ncbp1 PE=1 SV=2	Ncbp1	4.18	3	3	3	387.632
Q8CDU5	EF-hand domain-containing family member B OS=Mus musculus OX=10090 GN=Efhb PE=1 SV=2	Efhb	4.45	3	3	3	357.008
P04104	Keratin, type II cytoskeletal 1 OS=Mus musculus OX=10090 GN=Krt1 PE=1 SV=4	Krt1	4.55	6	2	2	60117.1
Q3THE2	Myosin regulatory light chain 12B OS=Mus musculus OX=10090 GN=Myl12b PE=1 SV=2	Myl12b	36.63	6	2	2	38990.5
P62264	Small ribosomal subunit protein uS11 OS=Mus musculus OX=10090 GN=Rps14 PE=1 SV=3	Rps14	15.89	2	2	2	10148.9
Q9CWP4	Lymphocyte antigen 6K OS=Mus musculus OX=10090 GN=Ly6k PE=1 SV=1	Ly6k	5.84	2	2	2	9144.4
P84104	Serine/arginine-rich splicing factor 3 OS=Mus musculus OX=10090 GN=Srsf3 PE=1 SV=1	Srsf3	10.37	2	2	2	8330.18
P62843	Small ribosomal subunit protein uS19 OS=Mus musculus OX=10090 GN=Rps15 PE=1 SV=2	Rps15	15.17	2	2	2	6992.18
P67984	Large ribosomal subunit protein eL22 OS=Mus musculus OX=10090 GN=Rpl22 PE=1 SV=2	Rpl22	18.75	2	2	2	6627.23
Q99KG3	RNA-binding protein 10 OS=Mus musculus OX=10090 GN=Rbm10 PE=1 SV=1	Rbm10	1.51	2	2	2	5829.12
A2APA5	Protein FAM209 OS=Mus musculus OX=10090 GN=Fam209 PE=1 SV=1	Fam209	10.59	2	2	2	4886.29
Q9DA04	Transmembrane protein 89 OS=Mus musculus OX=10090 GN=Tmem89 PE=2 SV=2	Tmem89	11.83	2	2	2	4870.32
Q8CG16	Complement C1r-A subcomponent OS=Mus musculus OX=10090 GN=C1ra PE=1 SV=1	C1ra	2.26	2	2	2	4700.75
P16381	Putative ATP-dependent RNA helicase Pl10 OS=Mus musculus OX=10090 GN=D1Pas1 PE=1 SV=1	D1Pas1	27.58	17	14	2	3846.79
P84099	Large ribosomal subunit protein eL19 OS=Mus musculus OX=10090 GN=Rpl19 PE=1 SV=1	Rpl19	8.67	2	2	2	3212.17
P59999	Actin-related protein 2/3 complex subunit 4 OS=Mus musculus OX=10090 GN=Arpc4 PE=1 SV=3	Arpc4	9.52	2	2	2	3194.07
Q9Z1B5	Mitotic spindle assembly checkpoint protein MAD2A OS=Mus musculus OX=10090 GN=Mad2l1 PE=1 SV=2	Mad2l1	8.29	2	2	2	2931.09
Q8BP92	Reticulocalbin-2 OS=Mus musculus OX=10090 GN=Rcn2 PE=1 SV=1	Rcn2	5	2	2	2	2846.96
Q9WV32	Actin-related protein 2/3 complex subunit 1B OS=Mus musculus OX=10090 GN=Arpc1b PE=1 SV=4	Arpc1b	5.65	2	2	2	2601.95
A0A0A6YY25	BTB/POZ domain-containing protein 18 OS=Mus musculus OX=10090 GN=Btbd18 PE=1 SV=1	Btbd18	1.38	2	2	2	2197.04
Q8CF27	Protein FAM24A OS=Mus musculus OX=10090 GN=Fam24a PE=3 SV=1	Fam24a	10.2	2	2	2	2132.5
Q80YD3	Protein SPATA31F3 OS=Mus musculus OX=10090 GN=Spata31f3 PE=2 SV=1	Spata31f3	5.66	2	2	2	2051.61
A0A1D9BZF0	Germ cell nuclear acidic protein OS=Mus musculus OX=10090 GN=Gcna PE=1 SV=1	Gcna	4.54	2	2	2	1947.5
P68181	cAMP-dependent protein kinase catalytic subunit beta OS=Mus musculus OX=10090 GN=Prkacb PE=1 SV=2	Prkacb	17.09	7	2	2	1924.04
P02104	Hemoglobin subunit epsilon-Y2 OS=Mus musculus OX=10090 GN=Hbb-y PE=1 SV=2	Hbb-y	21.09	3	2	2	1894.06
Q8BVN9	Protein maelstrom homolog OS=Mus musculus OX=10090 GN=Mael PE=1 SV=1	Mael	5.3	2	2	2	1888.79
Q9CQE8	RNA transcription, translation and transport factor protein OS=Mus musculus OX=10090 GN=RTRAF PE=1 SV=1	RTRAF	7.38	2	2	2	1868.46
Q4QQM4	Tumor protein p53-inducible protein 11 OS=Mus musculus OX=10090 GN=Trp53i11 PE=1 SV=1	Trp53i11	10.05	2	2	2	1842.22
Q497K5	Arrestin domain-containing protein 5 OS=Mus musculus OX=10090 GN=Arrdc5 PE=2 SV=1	Arrdc5	5.23	2	2	2	1809.05
Q8BGH2	Sorting and assembly machinery component 50 homolog OS=Mus musculus OX=10090 GN=Samm50 PE=1 SV=1	Samm50	4.69	2	2	2	1650.74
Q9Z2E9	Seipin OS=Mus musculus OX=10090 GN=Bscl2 PE=1 SV=2	Bscl2	4.18	2	2	2	1645.79
Q3UL36	Arginine and glutamate-rich protein 1 OS=Mus musculus OX=10090 GN=Arglu1 PE=1 SV=2	Arglu1	5.54	2	2	2	1633.42
Q8CCS6	Polyadenylate-binding protein 2 OS=Mus musculus OX=10090 GN=Pabpn1 PE=1 SV=3	Pabpn1	6.95	2	2	2	1626.42
O09167	Large ribosomal subunit protein eL21 OS=Mus musculus OX=10090 GN=Rpl21 PE=1 SV=4	Rpl21	16.25	2	2	2	1544.01
Q9DBZ5	Eukaryotic translation initiation factor 3 subunit K OS=Mus musculus OX=10090 GN=Eif3k PE=1 SV=1	Eif3k	11.47	2	2	2	1535.05
P55096	ATP-binding cassette sub-family D member 3 OS=Mus musculus OX=10090 GN=Abcd3 PE=1 SV=2	Abcd3	2.43	2	2	2	1504.19
Q9D824	Pre-mRNA 3'-end-processing factor FIP1 OS=Mus musculus OX=10090 GN=Fip1l1 PE=1 SV=1	Fip1l1	5.16	2	2	2	1498.06
F8VQ03	A disintegrin and metallopeptidase domain 3 OS=Mus musculus OX=10090 GN=Adam3 PE=1 SV=1	Adam3	3.04	2	2	2	1492.05
Q3UIL6	Pleckstrin homology domain-containing family A member 7 OS=Mus musculus OX=10090 GN=Plekha7 PE=1 SV=2	Plekha7	1.88	2	2	2	1435.05
Q9QZ06	Toll-interacting protein OS=Mus musculus OX=10090 GN=Tollip PE=1 SV=1	Tollip	7.3	2	2	2	1427.03
Q8K370	Acyl-CoA dehydrogenase family member 10 OS=Mus musculus OX=10090 GN=Acad10 PE=1 SV=1	Acad10	1.78	2	2	2	1391.29
Q91YR1	Twinfilin-1 OS=Mus musculus OX=10090 GN=Twf1 PE=1 SV=2	Twf1	4.86	2	2	2	1355.81
Q9D439	Cilia- and flagella-associated protein 53 OS=Mus musculus OX=10090 GN=Cfap53 PE=1 SV=3	Cfap53	3.7	2	2	2	1354.03
Q9Z321	DNA topoisomerase 3-beta-1 OS=Mus musculus OX=10090 GN=Top3b PE=1 SV=1	Top3b	2.78	2	2	2	1349.04
Q9WV04	Kinesin-like protein KIF9 OS=Mus musculus OX=10090 GN=Kif9 PE=1 SV=2	Kif9	2.78	2	2	2	1209.04
Q6EDY6	F-actin-uncapping protein LRRC16A OS=Mus musculus OX=10090 GN=Carmil1 PE=1 SV=2	Carmil1	1.67	2	2	2	1195.04
Q8K2C9	Very-long-chain (3R)-3-hydroxyacyl-CoA dehydratase 3 OS=Mus musculus OX=10090 GN=Hacd3 PE=1 SV=2	Hacd3	5.25	2	2	2	1195.01
Q3UYG1	Coiled-coil domain-containing protein 160 OS=Mus musculus OX=10090 GN=Ccdc160 PE=2 SV=1	Ccdc160	7.12	2	2	2	1181.68
Q9D0R8	Protein LSM12 OS=Mus musculus OX=10090 GN=Lsm12 PE=1 SV=1	Lsm12	11.28	2	2	2	1152.37
P04925	Major prion protein OS=Mus musculus OX=10090 GN=Prnp PE=1 SV=2	Prnp	8.27	2	2	2	1141.33
C0HKD1	Protein SPATA31F1-2 OS=Mus musculus OX=10090 GN=Spata31f1-2 PE=3 SV=1	Spata31f1b	1.38	2	2	2	1132.03
Q80X86	Armadillo repeat-containing protein 12 OS=Mus musculus OX=10090 GN=Armc12 PE=1 SV=1	Armc12	6.76	2	2	2	1120.84
Q8C624	Spermatogenesis-associated protein 33 OS=Mus musculus OX=10090 GN=Spata33 PE=1 SV=1	Spata33	18.18	2	2	2	1107.44
Q9CSN1	SNW domain-containing protein 1 OS=Mus musculus OX=10090 GN=Snw1 PE=1 SV=3	Snw1	3.36	2	2	2	1097.16
Q7TPH6	E3 ubiquitin-protein ligase MYCBP2 OS=Mus musculus OX=10090 GN=Mycbp2 PE=1 SV=3	Mycbp2	0.51	2	2	2	1089.04
Q80TE4	Signal-induced proliferation-associated 1-like protein 2 OS=Mus musculus OX=10090 GN=Sipa1l2 PE=1 SV=3	Sipa1l2	1.34	2	2	2	1085.03
O88448	Kinesin light chain 2 OS=Mus musculus OX=10090 GN=Klc2 PE=1 SV=1	Klc2	3.67	2	2	2	1079.32
Q9D3B1	Very-long-chain (3R)-3-hydroxyacyl-CoA dehydratase 2 OS=Mus musculus OX=10090 GN=Hacd2 PE=1 SV=1	Hacd2	8.66	2	2	2	1035.98
Q9EPK2	Protein XRP2 OS=Mus musculus OX=10090 GN=Rp2 PE=1 SV=3	Rp2	5.19	2	2	2	1030.03
Q99KN9	Clathrin interactor 1 OS=Mus musculus OX=10090 GN=Clint1 PE=1 SV=2	Clint1	3.17	2	2	2	1023.02
P97432	Next to BRCA1 gene 1 protein OS=Mus musculus OX=10090 GN=Nbr1 PE=1 SV=1	Nbr1	2.13	2	2	2	1014.03
Q9Z0G0	PDZ domain-containing protein GIPC1 OS=Mus musculus OX=10090 GN=Gipc1 PE=1 SV=1	Gipc1	7.51	2	2	2	1009.04
Q8C0N1	Kinesin-like protein KIF2B OS=Mus musculus OX=10090 GN=Kif2b PE=1 SV=1	Kif2b	5.39	3	2	2	998.02
Q99MV7	RING finger protein 17 OS=Mus musculus OX=10090 GN=Rnf17 PE=1 SV=2	Rnf17	1.28	2	2	2	972.944
P57784	U2 small nuclear ribonucleoprotein A' OS=Mus musculus OX=10090 GN=Snrpa1 PE=1 SV=2	Snrpa1	9.02	2	2	2	963.739
Q5SFM8	RNA-binding protein 27 OS=Mus musculus OX=10090 GN=Rbm27 PE=1 SV=3	Rbm27	2.08	2	2	2	962.678
P60670	Nuclear protein localization protein 4 homolog OS=Mus musculus OX=10090 GN=Nploc4 PE=1 SV=3	Nploc4	3.12	2	2	2	957.842
Q811G0	Protein PTHB1 OS=Mus musculus OX=10090 GN=Bbs9 PE=1 SV=2	Bbs9	2.03	2	2	2	952.025
P52293	Importin subunit alpha-1 OS=Mus musculus OX=10090 GN=Kpna2 PE=1 SV=2	Kpna2	4.91	2	2	2	948.691
Q8BG17	Nucleolar protein 12 OS=Mus musculus OX=10090 GN=Nol12 PE=1 SV=1	Nol12	9.68	2	2	2	910.026
Q91VT1	E3 SUMO-protein ligase NSE2 OS=Mus musculus OX=10090 GN=Nsmce2 PE=2 SV=1	Nsmce2	8.5	2	2	2	906.027
Q9D0K1	Peroxisomal membrane protein PEX13 OS=Mus musculus OX=10090 GN=Pex13 PE=1 SV=1	Pex13	4.44	2	2	2	902.017
P86049	Probable RNA-binding protein 46 OS=Mus musculus OX=10090 GN=Rbm46 PE=1 SV=1	Rbm46	3.19	2	2	2	899.019
Q8JZX4	Splicing factor 45 OS=Mus musculus OX=10090 GN=Rbm17 PE=1 SV=1	Rbm17	6.17	2	2	2	896.037
Q99MI1	ELKS/Rab6-interacting/CAST family member 1 OS=Mus musculus OX=10090 GN=Erc1 PE=1 SV=1	Erc1	2.86	3	3	2	893.029
P49817	Caveolin-1 OS=Mus musculus OX=10090 GN=Cav1 PE=1 SV=1	Cav1	9.55	2	2	2	888.523
Q8K019	Bcl-2-associated transcription factor 1 OS=Mus musculus OX=10090 GN=Bclaf1 PE=1 SV=2	Bclaf1	3.05	3	2	2	854.654
Q8C8R3	Ankyrin-2 OS=Mus musculus OX=10090 GN=Ank2 PE=1 SV=2	Ank2	0.82	3	3	2	854.017
Q8BJ05	Zinc finger CCCH domain-containing protein 14 OS=Mus musculus OX=10090 GN=Zc3h14 PE=1 SV=1	Zc3h14	2.59	2	2	2	821.021
O54781	SRSF protein kinase 2 OS=Mus musculus OX=10090 GN=Srpk2 PE=1 SV=2	Srpk2	3.08	2	2	2	819.021
P63085	Mitogen-activated protein kinase 1 OS=Mus musculus OX=10090 GN=Mapk1 PE=1 SV=3	Mapk1	4.75	2	2	2	809.069
Q6P1F6	Serine/threonine-protein phosphatase 2A 55 kDa regulatory subunit B alpha isoform OS=Mus musculus OX=10090 GN=Ppp2r2a PE=1 SV=1	Ppp2r2a	5.15	2	2	2	783.046
Q80TQ2	Ubiquitin carboxyl-terminal hydrolase CYLD OS=Mus musculus OX=10090 GN=Cyld PE=1 SV=2	Cyld	2.31	2	2	2	783.023
Q68FH0	Plakophilin-4 OS=Mus musculus OX=10090 GN=Pkp4 PE=1 SV=1	Pkp4	1.68	2	2	2	760.016
Q8BH57	WD repeat-containing protein 48 OS=Mus musculus OX=10090 GN=Wdr48 PE=1 SV=1	Wdr48	2.96	2	2	2	759.266
Q9WUD1	E3 ubiquitin-protein ligase CHIP OS=Mus musculus OX=10090 GN=Stub1 PE=1 SV=1	Stub1	5.59	2	2	2	757.916
O35646	Calpain-6 OS=Mus musculus OX=10090 GN=Capn6 PE=1 SV=2	Capn6	3.59	2	2	2	747.021
Q99KG5	Lipolysis-stimulated lipoprotein receptor OS=Mus musculus OX=10090 GN=Lsr PE=1 SV=1	Lsr	3.37	2	2	2	744.026
Q3UM18	Large subunit GTPase 1 homolog OS=Mus musculus OX=10090 GN=Lsg1 PE=1 SV=2	Lsg1	3.11	2	2	2	735.507
Q80W32	Dynein regulatory complex protein 9 OS=Mus musculus OX=10090 GN=Iqcg PE=1 SV=1	Iqcg	5.01	2	2	2	722.022
Q9D9T8	EF-hand domain-containing protein 1 OS=Mus musculus OX=10090 GN=Efhc1 PE=1 SV=1	Efhc1	2.93	2	2	2	721.023
Q6P8Y0	Cilia- and flagella-associated protein 161 OS=Mus musculus OX=10090 GN=Cfap161 PE=1 SV=1	Cfap161	8.25	2	2	2	708.667
Q9CYL5	Golgi-associated plant pathogenesis-related protein 1 OS=Mus musculus OX=10090 GN=Glipr2 PE=1 SV=3	Glipr2	16.88	2	2	2	706.15
E9Q5G3	Kinesin-like protein KIF23 OS=Mus musculus OX=10090 GN=Kif23 PE=1 SV=1	Kif23	1.89	2	2	2	685.021
Q8BGV7	BTB/POZ domain-containing adapter for CUL3-mediated RhoA degradation protein 1 OS=Mus musculus OX=10090 GN=Kctd13 PE=2 SV=1	Kctd13	5.17	2	2	2	651.672
Q9EPU4	Cleavage and polyadenylation specificity factor subunit 1 OS=Mus musculus OX=10090 GN=Cpsf1 PE=1 SV=1	Cpsf1	1.18	2	2	2	651.012
Q60813	Disintegrin and metalloproteinase domain-containing protein 1a OS=Mus musculus OX=10090 GN=Adam1a PE=2 SV=3	Adam1a	2.91	2	2	2	647.024
P26369	Splicing factor U2AF 65 kDa subunit OS=Mus musculus OX=10090 GN=U2af2 PE=1 SV=3	U2af2	3.79	2	2	2	646.186
Q80SY4	E3 ubiquitin-protein ligase MIB1 OS=Mus musculus OX=10090 GN=Mib1 PE=1 SV=1	Mib1	2.09	2	2	2	637.017
A0JP43	EF-hand calcium-binding domain-containing protein 5 OS=Mus musculus OX=10090 GN=Efcab5 PE=1 SV=2	Efcab5	2.06	2	2	2	632.364
Q6SP97	Enkurin OS=Mus musculus OX=10090 GN=Enkur PE=1 SV=1	Enkur	9.02	2	2	2	624.118
Q3UFY4	Radial spoke head protein 3 homolog A OS=Mus musculus OX=10090 GN=Rsph3a PE=2 SV=1	Rsph3a	3.68	2	2	2	611.453
Q5VCS6	Tudor domain-containing protein 5 OS=Mus musculus OX=10090 GN=Tdrd5 PE=1 SV=3	Tdrd5	1.92	2	2	2	603.02
P46686	Tubby-related protein 2 OS=Mus musculus OX=10090 GN=Tulp2 PE=1 SV=3	Tulp2	4.09	2	2	2	598.016
Q80X73	Protein pelota homolog OS=Mus musculus OX=10090 GN=Pelo PE=1 SV=3	Pelo	6.49	2	2	2	589.227
Q9D8Z1	Activating signal cointegrator 1 complex subunit 1 OS=Mus musculus OX=10090 GN=Ascc1 PE=1 SV=1	Ascc1	5.62	2	2	2	589.015
Q8CI32	BAG family molecular chaperone regulator 5 OS=Mus musculus OX=10090 GN=Bag5 PE=1 SV=1	Bag5	5.82	2	2	2	583.975
B9EJ80	PDZ domain-containing protein 8 OS=Mus musculus OX=10090 GN=Pdzd8 PE=1 SV=1	Pdzd8	1.92	2	2	2	582.016
Q922Q4	Pyrroline-5-carboxylate reductase 2 OS=Mus musculus OX=10090 GN=Pycr2 PE=1 SV=1	Pycr2	6.56	2	2	2	551.233
Q7TNH6	Nephrocystin-3 OS=Mus musculus OX=10090 GN=Nphp3 PE=1 SV=2	Nphp3	1.28	2	2	2	538.018
Q8JZP9	GAS2-like protein 1 OS=Mus musculus OX=10090 GN=Gas2l1 PE=1 SV=1	Gas2l1	3.1	2	2	2	533.18
A2APV2	Formin-like protein 2 OS=Mus musculus OX=10090 GN=Fmnl2 PE=1 SV=2	Fmnl2	1.93	2	2	2	531.02
P97447	Four and a half LIM domains protein 1 OS=Mus musculus OX=10090 GN=Fhl1 PE=1 SV=3	Fhl1	7.5	2	2	2	524.902
O35231	Kinesin-like protein KIFC3 OS=Mus musculus OX=10090 GN=Kifc3 PE=1 SV=4	Kifc3	3.64	3	2	2	516.592
Q8VEF1	Protein Aster-A OS=Mus musculus OX=10090 GN=Gramd1a PE=1 SV=2	Gramd1a	3.19	2	2	2	514.178
O54826	Protein AF-10 OS=Mus musculus OX=10090 GN=Mllt10 PE=1 SV=2	Mllt10	2.06	2	2	2	506.014
Q3UMT1	Protein phosphatase 1 regulatory subunit 12C OS=Mus musculus OX=10090 GN=Ppp1r12c PE=1 SV=1	Ppp1r12c	2.81	2	2	2	501.011
A2AKX3	Probable helicase senataxin OS=Mus musculus OX=10090 GN=Setx PE=1 SV=1	Setx	0.87	2	2	2	460.017
Q7TMB8	Cytoplasmic FMR1-interacting protein 1 OS=Mus musculus OX=10090 GN=Cyfip1 PE=1 SV=1	Cyfip1	1.84	2	2	2	449.015
Q03173	Protein enabled homolog OS=Mus musculus OX=10090 GN=Enah PE=1 SV=2	Enah	2.62	2	2	2	423.012
P47758	Signal recognition particle receptor subunit beta OS=Mus musculus OX=10090 GN=Srprb PE=1 SV=1	Srprb	8.92	2	2	2	411.011
O70305	Ataxin-2 OS=Mus musculus OX=10090 GN=Atxn2 PE=1 SV=1	Atxn2	1.63	2	2	2	399.887
E9Q3L2	Phosphatidylinositol 4-kinase alpha OS=Mus musculus OX=10090 GN=Pi4ka PE=1 SV=2	Pi4ka	1	2	2	2	335.404
Q8K400	Syntaxin-binding protein 5 OS=Mus musculus OX=10090 GN=Stxbp5 PE=1 SV=3	Stxbp5	0.61	1	1	1	22746.5
Q9JL70	Fanconi anemia group A protein homolog OS=Mus musculus OX=10090 GN=Fanca PE=2 SV=2	Fanca	0.49	1	1	1	11510.2
E9Q3S4	Mitogen-activated protein kinase kinase kinase 19 OS=Mus musculus OX=10090 GN=Map3k19 PE=3 SV=1	Map3k19	0.53	1	1	1	9314.18
Q8CF31	Protein Frey OS=Mus musculus OX=10090 GN=Frey1 PE=1 SV=1	Frey1	9.09	1	1	1	7068.22
Q68FL4	Putative adenosylhomocysteinase 3 OS=Mus musculus OX=10090 GN=Ahcyl2 PE=1 SV=1	Ahcyl2	3.26	2	2	1	7002.28
P98064	Mannan-binding lectin serine protease 1 OS=Mus musculus OX=10090 GN=Masp1 PE=1 SV=2	Masp1	1.14	1	1	1	4078.09
Q8CHW1	THAP domain-containing protein 1 OS=Mus musculus OX=10090 GN=Thap1 PE=2 SV=1	Thap1	3.33	1	1	1	3351.08
P62874	Guanine nucleotide-binding protein G(I)/G(S)/G(T) subunit beta-1 OS=Mus musculus OX=10090 GN=Gnb1 PE=1 SV=3	Gnb1	17.94	6	1	1	2941.09
Q99LT0	Protein dpy-30 homolog OS=Mus musculus OX=10090 GN=Dpy30 PE=1 SV=1	Dpy30	9.09	1	1	1	2765.07
Q9D485	EF-hand domain-containing family member C2 OS=Mus musculus OX=10090 GN=Efhc2 PE=1 SV=2	Efhc2	1.2	1	1	1	2556.06
Q8BXA5	Lipid scramblase CLPTM1L OS=Mus musculus OX=10090 GN=Clptm1l PE=1 SV=1	Clptm1l	2.41	1	1	1	2554.12
Q9QY06	Unconventional myosin-IXb OS=Mus musculus OX=10090 GN=Myo9b PE=1 SV=2	Myo9b	0.47	1	1	1	2500.06
Q62267	Cornifin-B OS=Mus musculus OX=10090 GN=Sprr1b PE=2 SV=1	Sprr1b	5.23	1	1	1	2496.06
Q6IME9	Keratin, type II cytoskeletal 72 OS=Mus musculus OX=10090 GN=Krt72 PE=3 SV=1	Krt72	7.31	5	1	1	2350.1
Q8BZQ7	Anaphase-promoting complex subunit 2 OS=Mus musculus OX=10090 GN=Anapc2 PE=1 SV=2	Anapc2	0.96	1	1	1	2154.05
Q9CPW4	Actin-related protein 2/3 complex subunit 5 OS=Mus musculus OX=10090 GN=Arpc5 PE=1 SV=3	Arpc5	7.95	1	1	1	1967.05
P17879	Heat shock 70 kDa protein 1B OS=Mus musculus OX=10090 GN=Hspa1b PE=1 SV=3	Hspa1b	18.07	12	1	1	1940.08
Q9JJL0	Testis-specific gene A8 protein OS=Mus musculus OX=10090 GN=Tsga8 PE=1 SV=1	Tsga8	4.62	1	1	1	1648.04
O35305	Tumor necrosis factor receptor superfamily member 11A OS=Mus musculus OX=10090 GN=Tnfrsf11a PE=1 SV=1	Tnfrsf11a	1.6	1	1	1	1602.04
Q9WTL4	Insulin receptor-related protein OS=Mus musculus OX=10090 GN=Insrr PE=1 SV=2	Insrr	0.62	1	1	1	1602.04
O54794	Aquaporin-7 OS=Mus musculus OX=10090 GN=Aqp7 PE=1 SV=1	Aqp7	5.28	1	1	1	1600.07
Q6PHZ2	Calcium/calmodulin-dependent protein kinase type II subunit delta OS=Mus musculus OX=10090 GN=Camk2d PE=1 SV=1	Camk2d	6.21	3	1	1	1573.04
Q61503	5'-nucleotidase OS=Mus musculus OX=10090 GN=Nt5e PE=1 SV=2	Nt5e	1.56	1	1	1	1531.04
Q924M5	Protein boule-like OS=Mus musculus OX=10090 GN=Boll PE=1 SV=3	Boll	2.73	1	1	1	1529.03
Q62252	Sperm surface protein Sp17 OS=Mus musculus OX=10090 GN=Spa17 PE=1 SV=1	Spa17	7.38	1	1	1	1520.04
P17897	Lysozyme C-1 OS=Mus musculus OX=10090 GN=Lyz1 PE=1 SV=1	Lyz1	8.11	1	1	1	1438.05
Q05512	Serine/threonine-protein kinase MARK2 OS=Mus musculus OX=10090 GN=Mark2 PE=1 SV=3	Mark2	3.99	3	3	1	1436.32
Q9QXS6	Drebrin OS=Mus musculus OX=10090 GN=Dbn1 PE=1 SV=4	Dbn1	1.27	1	1	1	1429.04
P67871	Casein kinase II subunit beta OS=Mus musculus OX=10090 GN=Csnk2b PE=1 SV=1	Csnk2b	5.12	1	1	1	1402.05
Q9JME7	Trafficking protein particle complex subunit 2-like protein OS=Mus musculus OX=10090 GN=Trappc2l PE=1 SV=1	Trappc2l	9.35	1	1	1	1388.05
Q9DBI0	Transmembrane protease serine 6 OS=Mus musculus OX=10090 GN=Tmprss6 PE=1 SV=4	Tmprss6	0.86	1	1	1	1384.03
P70441	Na(+)/H(+) exchange regulatory cofactor NHE-RF1 OS=Mus musculus OX=10090 GN=Nherf1 PE=1 SV=3	Nherf1	3.1	1	1	1	1382.05
P51807	Dynein light chain Tctex-type 1 OS=Mus musculus OX=10090 GN=Dynlt1 PE=1 SV=1	Dynlt1b	8.85	1	1	1	1358.05
Q9CQP2	Trafficking protein particle complex subunit 2 OS=Mus musculus OX=10090 GN=Trappc2 PE=1 SV=1	Trappc2	10	1	1	1	1323.06
P00920	Carbonic anhydrase 2 OS=Mus musculus OX=10090 GN=Ca2 PE=1 SV=4	Car2	3.46	1	1	1	1322.03
P54822	Adenylosuccinate lyase OS=Mus musculus OX=10090 GN=Adsl PE=1 SV=2	Adsl	2.27	1	1	1	1288.05
Q8C552	Protein FAM78A OS=Mus musculus OX=10090 GN=Fam78a PE=1 SV=1	Fam78a	3.18	1	1	1	1283.04
Q99M28	RNA-binding protein with serine-rich domain 1 OS=Mus musculus OX=10090 GN=Rnps1 PE=1 SV=1	Rnps1	2.62	1	1	1	1275.03
Q9DAS9	Guanine nucleotide-binding protein G(I)/G(S)/G(O) subunit gamma-12 OS=Mus musculus OX=10090 GN=Gng12 PE=1 SV=3	Gng12	15.28	1	1	1	1271.03
Q61458	Cyclin-H OS=Mus musculus OX=10090 GN=Ccnh PE=1 SV=2	Ccnh	2.48	1	1	1	1243.02
A0A338P6K9	Glutamine and serine-rich protein 1 OS=Mus musculus OX=10090 GN=Qser1 PE=2 SV=1	Qser1	0.78	1	1	1	1239.04
Q80WJ7	Protein LYRIC OS=Mus musculus OX=10090 GN=Mtdh PE=1 SV=1	Mtdh	2.76	1	1	1	1205.04
Q9CQ29	RING finger protein 151 OS=Mus musculus OX=10090 GN=Rnf151 PE=1 SV=1	Rnf151	2.93	1	1	1	1202.02
P52189	Inward rectifier potassium channel 4 OS=Mus musculus OX=10090 GN=Kcnj4 PE=1 SV=1	Kcnj4	2.7	1	1	1	1127.03
P57080	Ubiquitin carboxyl-terminal hydrolase 25 OS=Mus musculus OX=10090 GN=Usp25 PE=1 SV=2	Usp25	1.14	1	1	1	1105.03
Q3UGS4	Mapk-regulated corepressor-interacting protein 1 OS=Mus musculus OX=10090 GN=Mcrip1 PE=1 SV=1	Mcrip1	11.34	1	1	1	1089.03
Q7TPW1	Nexilin OS=Mus musculus OX=10090 GN=Nexn PE=1 SV=3	Nexn	1.81	1	1	1	1068.02
Q9JIB4	General transcription factor IIH subunit 2 OS=Mus musculus OX=10090 GN=Gtf2h2 PE=1 SV=1	Gtf2h2	2.27	1	1	1	1061.03
Q9CY57	Chromatin target of PRMT1 protein OS=Mus musculus OX=10090 GN=Chtop PE=1 SV=2	Chtop	5.22	1	1	1	1058.03
Q8R1Q8	Cytoplasmic dynein 1 light intermediate chain 1 OS=Mus musculus OX=10090 GN=Dync1li1 PE=1 SV=1	Dync1li1	2.29	1	1	1	1043.03
Q8CBE3	WD repeat-containing protein 37 OS=Mus musculus OX=10090 GN=Wdr37 PE=1 SV=1	Wdr37	1.61	1	1	1	1042.02
Q3UEN2	Shieldin complex subunit 2 OS=Mus musculus OX=10090 GN=Shld2 PE=2 SV=2	Shld2	1.01	1	1	1	1042.02
Q8K2X8	General transcription factor IIH subunit 5 OS=Mus musculus OX=10090 GN=Gtf2h5 PE=1 SV=1	Gtf2h5	15.49	1	1	1	1022.03
P62960	Y-box-binding protein 1 OS=Mus musculus OX=10090 GN=Ybx1 PE=1 SV=3	Ybx1	11.8	3	1	1	1013.04
G3XA57	Rab11 family-interacting protein 2 OS=Mus musculus OX=10090 GN=Rab11fip2 PE=1 SV=1	Rab11fip2	1.95	1	1	1	1012.03
Q8VI47	ATP-binding cassette sub-family C member 2 OS=Mus musculus OX=10090 GN=Abcc2 PE=1 SV=2	Abcc2	0.45	1	1	1	1002.02
Q9CZS3	Centrosomal protein 20 OS=Mus musculus OX=10090 GN=Cep20 PE=1 SV=1	Cep20	8.62	1	1	1	1000.03
A6H6Q4	Tektin bundle-interacting protein 1 OS=Mus musculus OX=10090 GN=Tektip1 PE=1 SV=1	Tektip1	4.85	1	1	1	998.026
Q9CZG9	PDZ domain-containing protein 11 OS=Mus musculus OX=10090 GN=Pdzd11 PE=1 SV=1	Pdzd11	6.43	1	1	1	998.021
Q8BFW7	Lipoma-preferred partner homolog OS=Mus musculus OX=10090 GN=Lpp PE=1 SV=1	Lpp	1.31	1	1	1	992.025
Q9DAC0	CKLF-like MARVEL transmembrane domain-containing protein 2B OS=Mus musculus OX=10090 GN=Cmtm2b PE=2 SV=1	Cmtm2b	3.81	1	1	1	959.023
Q8BX02	KN motif and ankyrin repeat domain-containing protein 2 OS=Mus musculus OX=10090 GN=Kank2 PE=1 SV=1	Kank2	1.66	1	1	1	958.038
Q922H2	[Pyruvate dehydrogenase (acetyl-transferring)] kinase isozyme 3, mitochondrial OS=Mus musculus OX=10090 GN=Pdk3 PE=1 SV=1	Pdk3	2.89	1	1	1	950.03
Q9D2F0	Transmembrane protein 210 OS=Mus musculus OX=10090 GN=Tmem210 PE=2 SV=1	Tmem210	7.48	1	1	1	946.03
P08103	Tyrosine-protein kinase HCK OS=Mus musculus OX=10090 GN=Hck PE=1 SV=4	Hck	1.91	1	1	1	930.03
Q8CDV6	Coiled-coil domain-containing protein 63 OS=Mus musculus OX=10090 GN=Ccdc63 PE=2 SV=2	Ccdc63	1.61	1	1	1	912.026
P04370	Myelin basic protein OS=Mus musculus OX=10090 GN=Mbp PE=1 SV=2	Mbp	4	1	1	1	900.022
Q8BY89	Choline transporter-like protein 2 OS=Mus musculus OX=10090 GN=Slc44a2 PE=1 SV=2	Slc44a2	1.56	1	1	1	887.026
Q8K3U4	Beta-defensin 36 OS=Mus musculus OX=10090 GN=Defb36 PE=3 SV=2	Defb36	10.45	1	1	1	867.016
Q8BHL3	TBC1 domain family member 10B OS=Mus musculus OX=10090 GN=Tbc1d10b PE=1 SV=2	Tbc1d10b	1.5	1	1	1	866.022
Q8CJG0	Protein argonaute-2 OS=Mus musculus OX=10090 GN=Ago2 PE=1 SV=3	Ago2	1.51	1	1	1	853.027
Q61176	Arginase-1 OS=Mus musculus OX=10090 GN=Arg1 PE=1 SV=1	Arg1	3.41	1	1	1	851.032
P08556	GTPase NRas OS=Mus musculus OX=10090 GN=Nras PE=1 SV=1	Nras	6.35	1	1	1	839.026
Q8K4P0	pre-mRNA 3' end processing protein WDR33 OS=Mus musculus OX=10090 GN=Wdr33 PE=1 SV=1	Wdr33	0.68	1	1	1	812.015
A2AIW0	Endosome-associated-trafficking regulator 1 OS=Mus musculus OX=10090 GN=Entr1 PE=1 SV=1	Entr1	2.55	1	1	1	809.019
Q07231	Zinc finger and SCAN domain-containing protein 21 OS=Mus musculus OX=10090 GN=Zscan21 PE=2 SV=2	Zscan21	1.62	1	1	1	807.018
Q9CQ35	GLIPR1-like protein 2 OS=Mus musculus OX=10090 GN=Glipr1l2 PE=1 SV=1	Glipr1l2	3.01	1	1	1	803.022
Q6NSQ7	Protein LTV1 homolog OS=Mus musculus OX=10090 GN=Ltv1 PE=1 SV=2	Ltv1	2.55	1	1	1	796.021
Q9D287	Pre-mRNA-splicing factor SPF27 OS=Mus musculus OX=10090 GN=Bcas2 PE=1 SV=1	Bcas2	5.33	1	1	1	792.022
Q8K2L8	Trafficking protein particle complex subunit 12 OS=Mus musculus OX=10090 GN=Trappc12 PE=1 SV=2	Trappc12	1.13	1	1	1	773.02
O09044	Synaptosomal-associated protein 23 OS=Mus musculus OX=10090 GN=Snap23 PE=1 SV=1	Snap23	6.67	1	1	1	734.032
E9QAT4	Protein transport protein Sec16A OS=Mus musculus OX=10090 GN=Sec16a PE=1 SV=1	Sec16a	0.51	1	1	1	732.025
Q9Z130	Heterogeneous nuclear ribonucleoprotein D-like OS=Mus musculus OX=10090 GN=Hnrnpdl PE=1 SV=1	Hnrnpdl	2.66	1	1	1	718.018
P07758	Alpha-1-antitrypsin 1-1 OS=Mus musculus OX=10090 GN=Serpina1a PE=1 SV=4	Serpina1a	6.78	3	1	1	713.022
Q925B0	PRKC apoptosis WT1 regulator protein OS=Mus musculus OX=10090 GN=Pawr PE=1 SV=2	Pawr	3	1	1	1	710.019
Q99104	Unconventional myosin-Va OS=Mus musculus OX=10090 GN=Myo5a PE=1 SV=2	Myo5a	2.16	4	1	1	707.018
Q61646	Haptoglobin OS=Mus musculus OX=10090 GN=Hp PE=1 SV=1	Hp	2.59	1	1	1	704.016
P51949	CDK-activating kinase assembly factor MAT1 OS=Mus musculus OX=10090 GN=Mnat1 PE=1 SV=2	Mnat1	3.88	1	1	1	699.023
E9QAF0	Spermatogenesis-associated protein 31 OS=Mus musculus OX=10090 GN=Spata31 PE=1 SV=1	Spata31	1.18	1	1	1	686.023
P97762	Retinitis pigmentosa 9 protein homolog OS=Mus musculus OX=10090 GN=rp9 PE=1 SV=1	rp9	4.23	1	1	1	685.018
P47802	Metaxin-1 OS=Mus musculus OX=10090 GN=Mtx1 PE=1 SV=1	Mtx1	2.84	1	1	1	682.018
Q8VIF2	Serine protease 42 OS=Mus musculus OX=10090 GN=Prss42 PE=1 SV=1	Prss42	2.99	1	1	1	682.013
Q99JT2	Serine/threonine-protein kinase 26 OS=Mus musculus OX=10090 GN=Stk26 PE=1 SV=1	Stk26	3.12	1	1	1	663.021
Q3UHI0	Serine-rich coiled-coil domain-containing protein 2 OS=Mus musculus OX=10090 GN=Ccser2 PE=1 SV=1	Ccser2	1.32	1	1	1	645.023
Q9EQ06	Estradiol 17-beta-dehydrogenase 11 OS=Mus musculus OX=10090 GN=Hsd17b11 PE=1 SV=1	Hsd17b11	3.69	1	1	1	641.019
Q9QUR7	Peptidyl-prolyl cis-trans isomerase NIMA-interacting 1 OS=Mus musculus OX=10090 GN=Pin1 PE=1 SV=1	Pin1	7.27	1	1	1	633.014
Q0VBK2	Keratin, type II cytoskeletal 80 OS=Mus musculus OX=10090 GN=Krt80 PE=1 SV=1	Krt80	2.21	1	1	1	632.019
Q8VHI7	Dynein regulatory complex subunit 2 OS=Mus musculus OX=10090 GN=Ccdc65 PE=1 SV=1	Ccdc65	2.03	1	1	1	632.015
Q8C650	Septin-10 OS=Mus musculus OX=10090 GN=Septin10 PE=1 SV=1	Septin10	4.65	2	1	1	626.02
Q60771	Claudin-11 OS=Mus musculus OX=10090 GN=Cldn11 PE=1 SV=1	Cldn11	6.76	1	1	1	615.021
Q3TJD7	PDZ and LIM domain protein 7 OS=Mus musculus OX=10090 GN=Pdlim7 PE=1 SV=1	Pdlim7	2.63	1	1	1	615.019
Q562E2	BTB/POZ domain-containing protein KCTD19 OS=Mus musculus OX=10090 GN=Kctd19 PE=1 SV=2	Kctd19	1.19	1	1	1	614.019
Q9D6M3	Mitochondrial glutamate carrier 1 OS=Mus musculus OX=10090 GN=Slc25a22 PE=1 SV=1	Slc25a22	2.48	1	1	1	612.013
Q9DAD6	Profilin-3 OS=Mus musculus OX=10090 GN=Pfn3 PE=1 SV=1	Pfn3	7.3	1	1	1	606.016
Q9JJA4	Ribosome biogenesis protein WDR12 OS=Mus musculus OX=10090 GN=Wdr12 PE=1 SV=1	Wdr12	1.89	1	1	1	589.015
Q9DBS2	Tumor protein p63-regulated gene 1-like protein OS=Mus musculus OX=10090 GN=Tprg1l PE=1 SV=1	Tprg1l	4.89	1	1	1	585.021
Q9CQT6	Sperm-associated microtubule inner protein 5 OS=Mus musculus OX=10090 GN=Spmip5 PE=1 SV=2	Spmip5	3.93	1	1	1	585.014
Q03147	Cyclin-dependent kinase 7 OS=Mus musculus OX=10090 GN=Cdk7 PE=1 SV=2	Cdk7	2.6	1	1	1	578.015
Q61187	Tumor susceptibility gene 101 protein OS=Mus musculus OX=10090 GN=Tsg101 PE=1 SV=2	Tsg101	3.07	1	1	1	574.017
Q9DCJ9	N-acetylneuraminate lyase OS=Mus musculus OX=10090 GN=Npl PE=1 SV=1	Npl	3.44	1	1	1	573.016
Q60936	Atypical kinase COQ8A, mitochondrial OS=Mus musculus OX=10090 GN=Coq8a PE=1 SV=2	Coq8a	1.55	1	1	1	572.013
P46735	Unconventional myosin-Ib OS=Mus musculus OX=10090 GN=Myo1b PE=1 SV=3	Myo1b	0.81	1	1	1	569.014
Q9QY05	Insulin-like peptide INSL6 OS=Mus musculus OX=10090 GN=Insl6 PE=2 SV=1	Insl6	6.28	1	1	1	568.016
Q8CH18	Cell division cycle and apoptosis regulator protein 1 OS=Mus musculus OX=10090 GN=Ccar1 PE=1 SV=1	Ccar1	0.87	1	1	1	567.014
Q9D9B7	Proline-rich protein 30 OS=Mus musculus OX=10090 GN=Prr30 PE=2 SV=2	Prr30	2	1	1	1	561.014
O54916	RalBP1-associated Eps domain-containing protein 1 OS=Mus musculus OX=10090 GN=Reps1 PE=1 SV=2	Reps1	1.38	1	1	1	557.014
Q9R0N7	Synaptotagmin-7 OS=Mus musculus OX=10090 GN=Syt7 PE=1 SV=1	Syt7	3.23	1	1	1	555.021
Q9DAK2	Parkin coregulated gene protein homolog OS=Mus musculus OX=10090 GN=Pacrg PE=1 SV=1	Pacrg	4.56	1	1	1	553.015
Q6A000	Protein moonraker OS=Mus musculus OX=10090 GN=Kiaa0753 PE=1 SV=2	4933427D14Rik	1.04	1	1	1	544.017
Q9CQU5	ZW10 interactor OS=Mus musculus OX=10090 GN=Zwint PE=1 SV=1	Zwint	4.76	1	1	1	543.017
G5E870	E3 ubiquitin-protein ligase TRIP12 OS=Mus musculus OX=10090 GN=Trip12 PE=1 SV=1	Trip12	0.49	1	1	1	543.016
P49813	Tropomodulin-1 OS=Mus musculus OX=10090 GN=Tmod1 PE=1 SV=2	Tmod1	3.06	1	1	1	542.018
P11985	Dynein light chain Tctex-type protein 2 OS=Mus musculus OX=10090 GN=Dynlt2 PE=1 SV=2	Dynlt2a1	4.19	1	1	1	534.012
Q9D115	Zinc finger protein 706 OS=Mus musculus OX=10090 GN=Znf706 PE=1 SV=1	Zfp706	14.47	1	1	1	527.019
Q4FZF3	Probable ATP-dependent RNA helicase DDX49 OS=Mus musculus OX=10090 GN=Ddx49 PE=2 SV=1	Ddx49	2.08	1	1	1	525.014
Q8C570	mRNA export factor OS=Mus musculus OX=10090 GN=Rae1 PE=1 SV=1	Rae1	3.53	1	1	1	523.022
B2RX88	Centrosome and spindle pole associated protein 1 OS=Mus musculus OX=10090 GN=Cspp1 PE=1 SV=2	Cspp1	0.91	1	1	1	519.011
A2A995	FYN-binding protein 2 OS=Mus musculus OX=10090 GN=Fyb2 PE=1 SV=1	Fyb2	1.51	1	1	1	508.014
A3KGS3	Ral GTPase-activating protein subunit alpha-2 OS=Mus musculus OX=10090 GN=Ralgapa2 PE=1 SV=2	Ralgapa2	0.69	1	1	1	507.02
P17515	C-X-C motif chemokine 10 OS=Mus musculus OX=10090 GN=Cxcl10 PE=1 SV=1	Cxcl10	12.24	1	1	1	506.016
Q8C6G8	WD repeat-containing protein 26 OS=Mus musculus OX=10090 GN=Wdr26 PE=1 SV=3	Wdr26	1.4	1	1	1	501.014
Q9CXF4	TBC1 domain family member 15 OS=Mus musculus OX=10090 GN=Tbc1d15 PE=1 SV=1	Tbc1d15	1.94	1	1	1	499.015
Q6IRU5	Clathrin light chain B OS=Mus musculus OX=10090 GN=Cltb PE=1 SV=1	Cltb	4.37	1	1	1	499.015
Q3UPP8	Centrosomal protein of 63 kDa OS=Mus musculus OX=10090 GN=Cep63 PE=1 SV=2	Cep63	1.86	1	1	1	485.018
Q8CGB3	Uveal autoantigen with coiled-coil domains and ankyrin repeats OS=Mus musculus OX=10090 GN=Uaca PE=1 SV=2	Uaca	0.78	1	1	1	482.015
Q9QZS3	Protein numb homolog OS=Mus musculus OX=10090 GN=Numb PE=1 SV=1	Numb	1.53	1	1	1	481.013
Q9QZQ1	Afadin OS=Mus musculus OX=10090 GN=Afdn PE=1 SV=3	Afdn	0.71	1	1	1	477.014
Q3USS3	Dynein regulatory complex protein 1 OS=Mus musculus OX=10090 GN=Drc1 PE=1 SV=1	Drc1	1.33	1	1	1	477.014
P51141	Segment polarity protein dishevelled homolog DVL-1 OS=Mus musculus OX=10090 GN=Dvl1 PE=1 SV=2	Dvl1	1.73	1	1	1	467.016
Q8CCJ3	E3 UFM1-protein ligase 1 OS=Mus musculus OX=10090 GN=Ufl1 PE=1 SV=2	Ufl1	1.26	1	1	1	462.014
Q922S8	Kinesin-like protein KIF2C OS=Mus musculus OX=10090 GN=Kif2c PE=1 SV=1	Kif2c	2.91	2	1	1	462.011
Q8BI99	Zinc finger protein 879 OS=Mus musculus OX=10090 GN=Znf879 PE=2 SV=1	Zfp879	2.13	1	1	1	462.011
P49615	Cyclin-dependent kinase 5 OS=Mus musculus OX=10090 GN=Cdk5 PE=1 SV=1	Cdk5	6.51	2	1	1	459.013
Q6AW69	Cingulin-like protein 1 OS=Mus musculus OX=10090 GN=Cgnl1 PE=1 SV=3	Cgnl1	1.39	2	1	1	458.015
Q9D845	Testis-expressed protein 9 OS=Mus musculus OX=10090 GN=Tex9 PE=2 SV=1	Tex9	2.84	1	1	1	458.014
Q9EQS3	c-Myc-binding protein OS=Mus musculus OX=10090 GN=Mycbp PE=1 SV=5	Mycbp	10.68	1	1	1	457.016
Q9D5Y0	Sperm-associated microtubule inner protein 4 OS=Mus musculus OX=10090 GN=Spmip4 PE=2 SV=1	Spmip4	1.87	1	1	1	451.014
O88990	Alpha-actinin-3 OS=Mus musculus OX=10090 GN=Actn3 PE=2 SV=1	Actn3	6.44	5	1	1	451.013
Q8C8U0	Liprin-beta-1 OS=Mus musculus OX=10090 GN=Ppfibp1 PE=1 SV=3	Ppfibp1	2.37	2	2	1	450.013
Q9CQM0	Nicolin-1 OS=Mus musculus OX=10090 GN=Nicn1 PE=1 SV=1	Nicn1	5.16	1	1	1	435.013
Q9D495	Synaptonemal complex central element protein 1 OS=Mus musculus OX=10090 GN=Syce1 PE=1 SV=1	Syce1	2.13	1	1	1	433.011
Q9D9M5	Pyridoxal phosphate phosphatase PHOSPHO2 OS=Mus musculus OX=10090 GN=Phospho2 PE=1 SV=1	Phospho2	2.9	1	1	1	431.009
A2ARZ3	Fibrous sheath-interacting protein 2 OS=Mus musculus OX=10090 GN=Fsip2 PE=1 SV=3	Fsip2	0.17	1	1	1	430.014
Q99MV1	Tudor domain-containing protein 1 OS=Mus musculus OX=10090 GN=Tdrd1 PE=1 SV=2	Tdrd1	0.85	1	1	1	430.011
Q9WTZ1	RING-box protein 2 OS=Mus musculus OX=10090 GN=Rnf7 PE=1 SV=1	Rnf7	7.96	1	1	1	429.014
Q9D720	Non-structural maintenance of chromosomes element 1 homolog OS=Mus musculus OX=10090 GN=Nsmce1 PE=1 SV=1	Nsmce1	3.38	1	1	1	428.01
P05977	Myosin light chain 1/3, skeletal muscle isoform OS=Mus musculus OX=10090 GN=Myl1 PE=1 SV=2	Myl1	10.64	2	1	1	427.016
Q78PY7	Staphylococcal nuclease domain-containing protein 1 OS=Mus musculus OX=10090 GN=Snd1 PE=1 SV=1	Snd1	1.43	1	1	1	427.015
Q91VH2	Sorting nexin-9 OS=Mus musculus OX=10090 GN=Snx9 PE=1 SV=1	Snx9	2.18	1	1	1	422.014
Q6PCN3	Tau-tubulin kinase 1 OS=Mus musculus OX=10090 GN=Ttbk1 PE=1 SV=3	Ttbk1	0.54	1	1	1	419.007
P09242	Alkaline phosphatase, tissue-nonspecific isozyme OS=Mus musculus OX=10090 GN=Alpl PE=1 SV=2	Alpl	1.91	1	1	1	418.012
Q8K0V2	DCN1-like protein 3 OS=Mus musculus OX=10090 GN=Dcun1d3 PE=2 SV=1	Dcun1d3	4.28	1	1	1	416.014
P97376	Protein FRG1 OS=Mus musculus OX=10090 GN=Frg1 PE=1 SV=2	Frg1	5.04	1	1	1	414.015
Q8CBY8	Dynactin subunit 4 OS=Mus musculus OX=10090 GN=Dctn4 PE=1 SV=1	Dctn4	2.78	1	1	1	413.017
Q9EQJ9	Membrane-associated guanylate kinase, WW and PDZ domain-containing protein 3 OS=Mus musculus OX=10090 GN=Magi3 PE=1 SV=2	Magi3	0.75	1	1	1	413.008
Q5SUV2	MYCBP-associated protein OS=Mus musculus OX=10090 GN=Mycbpap PE=1 SV=1	Mycbpap	1.5	1	1	1	404.015
Q9QVN7	Transcription elongation factor A protein 2 OS=Mus musculus OX=10090 GN=Tcea2 PE=2 SV=2	Tcea2	3.34	1	1	1	402.012
P62137	Serine/threonine-protein phosphatase PP1-alpha catalytic subunit OS=Mus musculus OX=10090 GN=Ppp1ca PE=1 SV=1	Ppp1ca	15.15	5	1	1	402.01
Q8CDM4	Coiled-coil domain-containing protein 73 OS=Mus musculus OX=10090 GN=Ccdc73 PE=2 SV=2	Ccdc73	0.84	1	1	1	391.011
Q8R124	Kelch-like protein 36 OS=Mus musculus OX=10090 GN=Klhl36 PE=1 SV=1	Klhl36	1.79	1	1	1	387.01
Q922J3	CAP-Gly domain-containing linker protein 1 OS=Mus musculus OX=10090 GN=Clip1 PE=1 SV=1	Clip1	1.01	1	1	1	386.013
Q32M07	Adenylate kinase 8 OS=Mus musculus OX=10090 GN=Ak8 PE=1 SV=1	Ak8	2.3	1	1	1	386.012
F7BJB9	MORC family CW-type zinc finger protein 3 OS=Mus musculus OX=10090 GN=Morc3 PE=1 SV=1	Morc3	1.06	1	1	1	385.011
Q8CIP4	MAP/microtubule affinity-regulating kinase 4 OS=Mus musculus OX=10090 GN=Mark4 PE=1 SV=1	Mark4	2.53	2	1	1	384.01
Q6PAV2	Probable E3 ubiquitin-protein ligase HERC4 OS=Mus musculus OX=10090 GN=Herc4 PE=1 SV=2	Herc4	1.14	1	1	1	373.012
Q61941	NAD(P) transhydrogenase, mitochondrial OS=Mus musculus OX=10090 GN=Nnt PE=1 SV=2	Nnt	1.2	1	1	1	373.012
Q8C115	Pleckstrin homology domain-containing family H member 2 OS=Mus musculus OX=10090 GN=Plekhh2 PE=1 SV=3	Plekhh2	0.67	1	1	1	370.009
Q6ZQ06	Centrosomal protein of 162 kDa OS=Mus musculus OX=10090 GN=Cep162 PE=1 SV=2	Cep162	0.71	1	1	1	369.01
Q9D9D3	TBC1 domain family member 21 OS=Mus musculus OX=10090 GN=Tbc1d21 PE=1 SV=1	Tbc1d21	3.27	1	1	1	365.013
Q9DC23	DnaJ homolog subfamily C member 10 OS=Mus musculus OX=10090 GN=Dnajc10 PE=1 SV=2	Dnajc10	1.26	1	1	1	364.01
A2AU72	Armadillo repeat-containing protein 3 OS=Mus musculus OX=10090 GN=Armc3 PE=1 SV=1	Armc3	1.59	1	1	1	361.013
Q3U1V6	Ubiquitin-conjugating enzyme E2 variant 3 OS=Mus musculus OX=10090 GN=Uevld PE=1 SV=1	Uevld	2.34	1	1	1	355.01
O08784	Treacle protein OS=Mus musculus OX=10090 GN=Tcof1 PE=1 SV=1	Tcof1	0.68	1	1	1	355.008
O55106	Striatin OS=Mus musculus OX=10090 GN=Strn PE=1 SV=2	Strn	1.67	1	1	1	348.011
Q5F2E7	FMR1-interacting protein NUFIP2 OS=Mus musculus OX=10090 GN=Nufip2 PE=1 SV=1	Nufip2	1.59	1	1	1	344.011
Q640L5	Coiled-coil domain-containing protein 18 OS=Mus musculus OX=10090 GN=Ccdc18 PE=1 SV=1	Ccdc18	0.55	1	1	1	340.009
Q68FF0	SANT and BTB domain regulator of class switch recombination OS=Mus musculus OX=10090 GN=Sanbr PE=1 SV=2	Sanbr	1.95	1	1	1	330.012
Q8K450	Sperm-associated antigen 16 protein OS=Mus musculus OX=10090 GN=Spag16 PE=1 SV=1	Spag16	1.56	1	1	1	329.01
Q9DBH0	NEDD4-like E3 ubiquitin-protein ligase WWP2 OS=Mus musculus OX=10090 GN=Wwp2 PE=1 SV=1	Wwp2	1.03	1	1	1	326.01
A0A5F8MPU3	Cation channel sperm-associated targeting subunit tau OS=Mus musculus OX=10090 GN=C2cd6 PE=1 SV=1	C2cd6	0.53	1	1	1	324.011
Q8C9S4	Coiled-coil domain-containing protein 186 OS=Mus musculus OX=10090 GN=Ccdc186 PE=1 SV=2	Ccdc186	1.2	1	1	1	324.008
Q9CXX0	Centriolar and ciliogenesis-associated protein HYLS1 OS=Mus musculus OX=10090 GN=Hyls1 PE=2 SV=2	Hyls1	3.91	1	1	1	323.011
Q3UH68	LIM and calponin homology domains-containing protein 1 OS=Mus musculus OX=10090 GN=Limch1 PE=1 SV=2	Limch1	0.85	1	1	1	319.008
Q5NCX5	Neuralized-like protein 4 OS=Mus musculus OX=10090 GN=Neurl4 PE=1 SV=1	Neurl4	0.77	1	1	1	317.011
Q9ERU9	E3 SUMO-protein ligase RanBP2 OS=Mus musculus OX=10090 GN=Ranbp2 PE=1 SV=2	Ranbp2	0.36	1	1	1	313.009
Q8JZX3	POC1 centriolar protein homolog A OS=Mus musculus OX=10090 GN=Poc1a PE=2 SV=2	Poc1a	2.96	1	1	1	310.012
Q91ZU6	Dystonin OS=Mus musculus OX=10090 GN=Dst PE=1 SV=2	Dst	0.14	1	1	1	306.008
P63089	Pleiotrophin OS=Mus musculus OX=10090 GN=Ptn PE=1 SV=1	Ptn	5.95	1	1	1	303.009
Q9DBR1	5'-3' exoribonuclease 2 OS=Mus musculus OX=10090 GN=Xrn2 PE=1 SV=1	Xrn2	1.26	1	1	1	302.008
Q6PFD9	Nuclear pore complex protein Nup98-Nup96 OS=Mus musculus OX=10090 GN=Nup98 PE=1 SV=2	Nup98	0.55	1	1	1	302.007
Q5SPX1	Coiled-coil domain-containing protein 157 OS=Mus musculus OX=10090 GN=Ccdc157 PE=1 SV=1	Ccdc157	1.39	1	1	1	297.009
Q8R3N6	THO complex subunit 1 OS=Mus musculus OX=10090 GN=Thoc1 PE=1 SV=1	Thoc1	1.98	1	1	1	295.012
O35942	Serine/threonine-protein kinase Nek2 OS=Mus musculus OX=10090 GN=Nek2 PE=1 SV=2	Nek2	2.48	1	1	1	291.01
Q9D2E9	Transmembrane protein 190 OS=Mus musculus OX=10090 GN=Tmem190 PE=1 SV=1	Tmem190	4.82	1	1	1	288.008
Q3U9G9	Delta(14)-sterol reductase LBR OS=Mus musculus OX=10090 GN=Lbr PE=1 SV=2	Lbr	1.76	1	1	1	280.007
Q8JZN7	Mitochondrial Rho GTPase 2 OS=Mus musculus OX=10090 GN=Rhot2 PE=1 SV=1	Rhot2	1.45	1	1	1	279.006
Q8BMG7	Rab3 GTPase-activating protein non-catalytic subunit OS=Mus musculus OX=10090 GN=Rab3gap2 PE=1 SV=2	Rab3gap2	0.73	1	1	1	273.008
Q3V036	Coiled-coil domain-containing protein 27 OS=Mus musculus OX=10090 GN=Ccdc27 PE=2 SV=1	Ccdc27	2.03	1	1	1	260.01
Q9DA97	Septin-14 OS=Mus musculus OX=10090 GN=Septin14 PE=1 SV=3	Septin14	4.19	2	1	1	258.007
Q9D6Z1	Nucleolar protein 56 OS=Mus musculus OX=10090 GN=Nop56 PE=1 SV=2	Nop56	2.24	1	1	1	252.008
Q8K4I3	Rho guanine nucleotide exchange factor 6 OS=Mus musculus OX=10090 GN=Arhgef6 PE=1 SV=1	Arhgef6	1.3	1	1	1	248.008
Q9D7I8	Protein FAM83D OS=Mus musculus OX=10090 GN=Fam83d PE=1 SV=1	Fam83d	1.88	1	1	1	228.006
Q9ERH4	Nucleolar and spindle-associated protein 1 OS=Mus musculus OX=10090 GN=Nusap1 PE=1 SV=1	Nusap1	3.04	1	1	1	221.007
Q80UM3	N-alpha-acetyltransferase 15, NatA auxiliary subunit OS=Mus musculus OX=10090 GN=Naa15 PE=1 SV=1	Naa15	1.27	1	1	1	219.008
Q921U8	Smoothelin OS=Mus musculus OX=10090 GN=Smtn PE=1 SV=2	Smtn	1.08	1	1	1	196.004
Q3TIV5	Zinc finger CCCH domain-containing protein 15 OS=Mus musculus OX=10090 GN=Zc3h15 PE=1 SV=2	Zc3h15	2.35	1	1	1	190.005
Q8VDR9	Dedicator of cytokinesis protein 6 OS=Mus musculus OX=10090 GN=Dock6 PE=1 SV=4	Dock6	1.35	3	1	1	188.005
Q8BPI1	Protein kintoun OS=Mus musculus OX=10090 GN=Dnaaf2 PE=1 SV=2	Dnaaf2	1.6	1	1	1	127.005
Q9CQS9	HAUS augmin-like complex subunit 2 OS=Mus musculus OX=10090 GN=Haus2 PE=2 SV=1	Haus2	4.27	1	1	1	123.003
P29037	TATA-box-binding protein OS=Mus musculus OX=10090 GN=Tbp PE=1 SV=1	Tbp	5.7	2	2	0	838.856
P39688	Tyrosine-protein kinase Fyn OS=Mus musculus OX=10090 GN=Fyn PE=1 SV=4	Fyn	2.05	1	1	0	745.023
P58404	Striatin-4 OS=Mus musculus OX=10090 GN=Strn4 PE=1 SV=2	Strn4	1.32	1	1	0	438.013

## Sheet: PCM1 GO analysis
Category	Term	Count	%	PValue	Genes	List Total	Pop Hits	Pop Total	Fold Enrichment	Bonferroni	Benjamini	FDR
GOTERM_BP_DIRECT	GO:0007283~spermatogenesis	63	7.94451	2.99549e-24	PIWIL1, C2CD6, SPAG17, WDR48, RPL10L, SLC4A2, YBX3, PRSS21, HERC4, INSL6, GOLGA3, GJA1, BOLL, HERC2, SPATA24, MEIOC, MAEL, RNF151, CCIN, SBF1, CSNK2A2, CEP131, CLDN11, IFT81, TBC1D21, ZSCAN21, XRN2, VDAC3, SNRPA1, MNS1, SPATA18, D1PAS1, FKBP6, RAI14, KHDRBS1, MYCBP, SHCBP1L, SPATA6, PRSS42, GK2, RACGAP1, POC1A, MAP7, ODF1, HSPA1L, BTBD18, CCDC136, TDRD9, LARP7, SPATA31, SSH2, TDRD5, TMPRSS12, SET…	774	508	29775	4.77076	8.69291e-21	1.73798e-21	1.6619e-21
GOTERM_BP_DIRECT	GO:0060271~cilium assembly	40	5.04414	1.79792e-20	DYNC2I2, SPAG16, IFT172, IFT74, ABLIM1, PCM1, TBC1D31, KIF3B, KIF3A, TEKT1, TEKT2, POC1A, TEKT3, BBS9, NPHP3, TEKT4, TRAPPC14, BBS7, TEKT5, PCNT, BBS5, ACTR3, BBS2, ACTR2, BBS1, GSN, USP9X, CEP131, 4933427D14RIK, WDR35, KIF27, IFT81, CFAP161, CEP162, HYLS1, CCDC65, ATP6V0D1, CEP20, CFAP53, SSX2IP	774	234	29775	6.5759	5.21757e-17	8.69295e-18	8.31239e-18
GOTERM_BP_DIRECT	GO:0030317~flagellated sperm motility	34	4.28752	2.21158e-18	LY6K, C2CD6, TEKTIP1, SPMIP8, AKAP3, GK2, INSL6, TEKT1, TEKT2, TEKT3, TEKT4, TEKT5, CFAP45, CCDC39, PACRG, ENKUR, TTLL5, SPMIP6, SPMIP5, SPATA33, NME7, TBC1D21, ARMC3, CFAP161, ADAM3, EFHC1, TSSK6, ARMC12, MNS1, EFHB, EFHC2, QRICH2, CFAP53, FSIP2	774	186	29775	7.03197	6.418e-15	9.16542e-16	8.76417e-16
GOTERM_BP_DIRECT	GO:0030036~actin cytoskeleton organization	34	4.28752	8.76388e-15	MACF1, FLII, CORO1C, EPB41L5, SIPA1L1, CAPZB, SPTAN1, MYH10, SPTBN1, PDLIM7, ACTR2, GSN, NHERF1, ACTN3, ACTN1, TMOD3, INSRR, CDC42BPB, ACTN4, SSH2, ENAH, TJP1, SMTN, FMNL2, CTTN, CAPZA3, CAPZA1, SPECC1L, CAPZA2, PI4KA, MYH9, TLN1, PFN3, PLEC	774	243	29775	5.38249	2.54528e-11	2.82489e-12	2.70122e-12
GOTERM_BP_DIRECT	GO:0030048~actin filament-based movement	10	1.26103	1.137e-09	MYO1D, MYO1B, MYO1C, MYO6, MYH14, MYH9, MYO5A, MYO9B, MYO7A, MYH10	774	21	29775	18.3186	3.29958e-06	1.73602e-07	1.66002e-07
GOTERM_BP_DIRECT	GO:0007018~microtubule-based movement	15	1.89155	8.72194e-09	DYNLT1B, KIF23, DYNLT2A1, KIF27, DYNC1LI1, KIF9, KLC2, KIF2A, KIF3B, KIF3A, KIF5B, KIF2C, KIFC3, KIF2B, KIFAP3	774	76	29775	7.59256	2.53108e-05	1.05426e-06	1.00811e-06
GOTERM_BP_DIRECT	GO:0007286~spermatid development	25	3.15259	4.16234e-08	PIWIL1, ACTL7A, YTHDC2, SEPTIN14, FXR1, INSL6, MEIOC, RNF17, ADAD1, SBF1, PACRG, FAM209, CEP131, TDRD5, IQCG, CCNB1IP1, TARBP2, IQCN, FREY1, DPY19L2, ARMC3, CCDC63, TSSK6, TSGA8, EIF4G3	774	249	29775	3.86235	0.000120784	4.64421e-06	4.4409e-06
GOTERM_BP_DIRECT	GO:1905515~non-motile cilium assembly	11	1.38714	5.605e-06	BBS2, BBS1, IFT74, PCM1, CCDC13, KIF3A, IFT172, CEP131, POC1A, NPHP3, BBS7	774	64	29775	6.61186	0.0161342	0.000387145	0.000370197
GOTERM_BP_DIRECT	GO:0035735~intraciliary transport involved in cilium assembly	5	0.630517	1.48221e-05	IFT74, PCM1, IFT81, CEP131, SSX2IP	774	7	29775	27.4779	0.0421019	0.000843113	0.000806204
GOTERM_BP_DIRECT	GO:0060285~cilium-dependent cell motility	5	0.630517	5.11834e-05	CCDC39, DNAAF2, EFHC1, CCDC65, DRC1	774	9	29775	21.3717	0.138033	0.00251666	0.00240649
GOTERM_CC_DIRECT	GO:0005737~cytoplasm	460	58.0076	4.30408e-116	RPL4, CYFIP1, RPL30, RPL3, RPL32, RPL31, RPL34, SMC5, RPL8, RPL9, RPL6, RPL7, LSM12, GJA1, MPRIP, CSPP1, RPL36, RPL35, PRKACA, CDK5RAP2, DDX17, RPL21, DNAAF2, RPL23, RPL22, SCRIB, SND1, GTPBP4, DYNC1LI1, IFT81, PRKAR1A, ZFYVE19, RPL24, RPL27, RPL29, RPL28, MYL9, MTMR1, MTMR2, ACTL7A, FLII, TPRG1L, MTDH, MYO6, CHKA, RMDN2, BTBD10, HNRNPL, DAZL, SETX, HNRNPK, TOLLIP, GIPC1, AGO2, STRN, RSPH3A, WDR4…	786	6404	29926	2.73484	2.9526e-113	2.9526e-113	2.16065e-113
GOTERM_CC_DIRECT	GO:0005813~centrosome	87	10.971	2.15458e-35	DYNC2I2, CEP120, TPGS1, PCM1, TBC1D31, CSPP1, NEK2, CEP170, ERC1, BBS7, PRKACA, KIFAP3, LZTS2, PRKACB, GIT1, BCAS2, CEP55, LRRCC1, SCYL1, CDK5RAP2, PPP1R12A, CEP295, CEP131, SPICE1, HAUS4, KIF23, CKAP5, WDR35, HAUS2, HAUS1, DYNC1LI1, WRAP73, CLIP1, KIF2A, PRKAR1A, IFT81, NME7, ZFYVE19, EFHC1, KIF2C, KIFC3, CEP63, KIF2B, CEP20, ATP6V0D1, D1PAS1, MAD1L1, TSG101, DCTN4, SLAIN2, HMMR, IFT74, KIF3B, K…	786	655	29926	5.05713	1.47804e-32	1.84755e-33	1.352e-33
GOTERM_CC_DIRECT	GO:0005856~cytoskeleton	74	9.33165	5.28775e-31	RSPH3A, SEPTIN14, PPP1R18, ACTB, SYNE2, SEPTIN10, LASP1, MPRIP, DPYSL2, MYO18A, CCIN, ERC1, BBS5, TNS1, ACTR3, TMOD1, DST, TPM3, ACTN1, TMOD3, CEP295, TMOD2, TPM1, ANK2, CKAP4, KIF27, ACTA2, ENAH, HCK, KIF9, DNAJC7, KIF2A, TBC1D21, CFAP57, KIF2C, PKP4, ARHGEF2, TLN1, ACTRT2, ACTRT3, DBN1, PFN3, PLEC, CSTPP1, MACF1, ACTL7A, TWF1, NEXN, KRT42, ADD3, UACA, ADD1, CORO1C, EPB41L5, KIF3A, EPB41L3, STOM…	786	539	29926	5.2272	3.62739e-28	3.62739e-29	2.65445e-29
GOTERM_CC_DIRECT	GO:0005874~microtubule	48	6.05296	1.02366e-20	CSTPP1, MACF1, SPAG17, DYNLT2A1, TPGS1, KLC2, BAG2, CAPN6, KIF3B, KIF3A, DPYSL2, CSPP1, KIF5B, DVL1, CEP170B, MAP7, NUSAP1, NEK2, CEP170, GAS2L1, LZTS2, PCNT, CLASP2, CDK5RAP2, DST, DYNLT1B, NICN1, LRRC49, KIF23, RMDN2, BAIAP2, KIF27, DYNC1LI1, CYLD, KIF9, CLIP1, TTLL5, STIM1, CDK5, KIF2A, CEP162, KIF2C, KIFC3, ARHGEF2, EFHC2, KIF2B, EIF3A, SNTB2	786	340	29926	5.37512	7.02228e-18	4.38892e-19	3.21172e-19
GOTERM_CC_DIRECT	GO:0036126~sperm flagellum	33	4.16141	3.24609e-18	SPAG16, C2CD6, TEKTIP1, DYNLT2A1, SPMIP8, AK8, SEPTIN10, TEKT1, TEKT2, TEKT3, TEKT4, TEKT5, PRKACA, CFAP45, PACRG, ODF1, IQCG, ENKUR, KIF9, SPMIP6, SPMIP5, NME7, CFAP161, EFHC1, CFAP57, TSSK6, MNS1, EFHB, EFHC2, QRICH2, SPATA18, DRC1, CFAP53	786	174	29926	7.22089	2.22682e-15	1.06039e-16	7.75971e-17
GOTERM_CC_DIRECT	GO:0034451~centriolar satellite	27	3.40479	3.03062e-16	CSTPP1, FLII, PCM1, TBC1D31, CSPP1, KIF5B, BBS9, CEP72, TRAPPC14, BBS7, PCNT, BBS5, BBS2, BBS1, CCDC18, CCDC13, LRRC49, CEP131, 4933427D14RIK, MIB1, TEX9, CEP162, CEP63, CEP20, CFAP53, SSX2IP, CCDC61	786	127	29926	8.09443	2.28484e-13	8.31602e-15	6.08549e-15
GOTERM_CC_DIRECT	GO:0036064~ciliary basal body	32	4.03531	5.35774e-16	DYNC2I2, IFT172, PCM1, TBC1D31, POC1A, BBS9, ERC1, BBS7, ENTR1, KIFAP3, PCNT, MARK4, BBS5, BBS2, BBS1, DNAAF2, CSNK1A1, CEP131, IQCD, WDR35, MLF1, CYLD, WRAP73, TTLL5, IFT81, NME7, RP2, CCDC65, EFHC2, CEP20, SSX2IP, CCDC61	786	191	29926	6.37886	3.80806e-13	1.41362e-14	1.03446e-14
GOTERM_CC_DIRECT	GO:0031514~motile cilium	27	3.40479	2.30503e-15	SPAG17, RSPH3A, IFT172, ACTL7A, TPGS1, SPATA6, AKAP3, IFT74, KIF3A, TEKT1, TEKT2, TEKT4, SPA17, PCNT, BBS2, BBS1, ODF1, IQCD, MLF1, IQCG, ACTA2, SPMIP4, CFAP161, CCDC65, MNS1, CEP20, FSIP2	786	137	29926	7.50359	1.59939e-12	5.27083e-14	3.85708e-14
GOTERM_CC_DIRECT	GO:0005879~axonemal microtubule	16	2.01765	1.28517e-13	TEKTIP1, PACRG, ENKUR, NME7, CFAP161, TEKT1, EFHC1, TEKT2, CEP162, TEKT3, TEKT4, EFHC2, MNS1, EFHB, CFAP53, CFAP45	786	43	29926	14.167	8.81948e-11	2.4614e-12	1.8012e-12
GOTERM_CC_DIRECT	GO:0005929~cilium	30	3.7831	2.77627e-10	DYNC2I2, RSPH3A, IFT172, TULP2, IFT74, KIF3B, KIF3A, BBS9, NPHP3, SPA17, PCNT, BBS5, CFAP45, CCDC39, BBS1, PACRG, USP9X, CSNK1A1, CAV1, CEP131, WDR35, MLF1, KIF27, TTLL5, IFT81, RP2, EFHC1, HYLS1, DRC1, CFAP53	786	276	29926	4.13846	1.90452e-07	3.59344e-09	2.6296e-09
